# Supplementary material for: Enhancer variants reveal a conserved transcription factor network governed by PU.1 during osteoclast differentiation
Source: Bone Res. 2018 Mar 28;6:8. doi: 10.1038/s41413-018-0011-1 (PMC5874256; doi:10.1038/s41413-018-0011-1)
Supplement: Supplementary file 2 — Supplemental_Tables.xlsx(XLSX 8434 kb) [file 41413_2018_11_MOESM2_ESM.xlsx]

## Sheet: Supplemental Table 1
Supplemental Table 1: Unique RUNX2-Enh-BMD-SNPs and PU.1-Enh-BMD-SNPs from the six groups in the GEFOS consortium
RUNX2-Enh-BMD-SNP associated genes and the position of SNP								PU.1-Enh-BMD-SNP associated genes
PeakID	Chr	Start	End	Distance to TSS	Entrez ID	Nearest Refseq	Gene Name	PeakID (cmd=annotatePeaks.pl PUEnhSNPpeaks.txt hg19)	Chr	Start	End	Distance to TSS	Entrez ID	Nearest Refseq	Gene Name
rs7489033	chr12	19810294	19810294	216779	121536	NM_153207	AEBP2	rs2596830	chr3	12631774	12631774	33261	23609	NM_014160	MKRN2
rs17807293	chr13	40081401	40081401	95955	10186	NM_005780	LHFP	rs12880734	chr14	68776573	68776573	318931	100996664	NR_135816	LOC100996664
rs7214498	chr17	70680426	70680426	-43815	400619	NR_033876	LINC00511	rs4964272	chr12	109103615	109103615	-6841	23603	NM_014325	CORO1C
rs1158263	chr15	34937389	34937389	-61618	440270	NM_001023567	GOLGA8B	rs1217418	chr1	114401231	114401231	1974	100287722	NR_037864	AP4B1-AS1
rs1862769	chr16	64825733	64825733	330307	1009	NM_001797	CDH11	rs4075111	chr2	233948264	233948264	23587	3635	NM_005541	INPP5D
rs6703466	chr1	159908393	159908393	6993	57549	NM_020789	IGSF9	rs4664605	chr2	153573528	153573528	447	55660	NM_017892	PRPF40A
rs12453940	chr17	4235975	4235975	33994	7326	NM_003342	UBE2G1	rs8058370	chr16	81771810	81771810	-41053	5336	NM_002661	PLCG2
rs12686793	chr9	12924268	12924268	48364	106635615	NR_132976	SNORD137	rs1476162	chr17	8091083	8091083	820	100616406	NR_039746	MIR4521
rs7209654	chr17	55939460	55939460	-12027	51649	NM_016070	MRPS23	rs8060520	chr16	14051776	14051776	37762	2072	NM_005236	ERCC4
rs6535036	chr4	76106260	76106260	-173026	441025	NR_033964	LOC441025	rs16959351	chr17	10039617	10039617	62251	8522	NM_003644	GAS7
rs213210	chr6	33175824	33175824	212	407002	NR_029633	MIR219A1	rs1007353	chr1	25337938	25337938	-12056	100616365	NR_039623	MIR4425
rs820879	chr5	73981662	73981662	693	3074	NM_000521	HEXB	rs6706046	chr2	74782819	74782819	1532	1796	NM_001381	DOK1
rs7438704	chr4	48363245	48363245	19632	57606	NM_020846	SLAIN2	rs17127133	chr10	111916685	111916685	-50678	4601	NM_005962	MXI1
rs1998403	chr6	44510185	44510185	9433	105375075	NR_134609	LOC105375075	rs2953983	chr8	42213256	42213256	17283	5423	NM_002690	POLB
rs12037469	chr1	200749827	200749827	41141	23271	NM_203459	CAMSAP2	rs11177206	chr12	68800152	68800152	45112	100507195	NR_120458	LOC100507195
rs2306037	chr11	46911781	46911781	28392	4038	NM_002334	LRP4	rs12582726	chr12	117075730	117075730	78544	643246	NM_001085481	MAP1LC3B2
rs994439	chr3	41716317	41716317	287615	54986	NM_017886	ULK4	rs10744888	chr12	117507009	117507009	30242	54997	NM_017899	TESC
rs10998018	chr10	69962954	69962954	28916	220202	NM_145178	ATOH7	rs3815890	chr12	113771936	113771936	1037	80024	NM_024959	SLC8B1
rs7219687	chr17	16177387	16177387	-7941	100302124	NR_031698	MIR1288	rs2589133	chr17	78793476	78793476	-14044	101928855	NR_110852	LOC101928855
rs1417770	chr1	56721534	56721534	323723	8613	NM_003713	PLPP3	rs16948970	chr17	48450536	48450536	26	51264	NM_016504	MRPL27
rs6691168	chr1	24620617	24620617	-25195	57822	NM_021180	GRHL3	rs7960633	chr12	3862942	3862942	-576	84766	NM_032680	CRACR2A
rs4237953	chr12	15801715	15801715	102437	5800	NM_002848	PTPRO	rs12410613	chr1	199059053	199059053	-70960	102800316	NR_110525	LINC01222
rs17380743	chr4	157090449	157090449	-215401	1519	NM_001334	CTSO	rs1320296	chr11	1804431	1804431	-19209	1509	NM_001909	CTSD
rs10935018	chr3	132268469	132268469	-47612	51554	NM_016557	ACKR4	rs17636302	chr14	45699003	45699003	23602	55320	NM_018353	MIS18BP1
rs10835415	chr11	28854844	28854844	-355749	102466876	NR_107035	MIR8068	rs12628695	chr22	41577964	41577964	15541	101927279	NR_110514	EP300-AS1
rs13113338	chr4	122661021	122661021	24428	132332	NM_152399	TMEM155	rs10861273	chr12	105114647	105114647	129236	100500843	NR_037487	MIR3922
rs1739862	chr6	108035462	108035462	18138	256380	NM_198081	SCML4	rs2107565	chr17	20088492	20088492	29185	92521	NM_152904	SPECC1
rs10877332	chr12	60131598	60131598	48480	9194	NM_004731	SLC16A7	rs10957174	chr8	61858213	61858213	22094	100130298	NR_034003	LOC100130298
rs633891	chr6	152592751	152592751	-86238	23345	NM_015293	SYNE1	rs7549550	chr1	223866922	223866922	-13486	388743	NM_001143962	CAPN8
rs11260930	chr1	16514343	16514343	24823	128272	NM_153213	ARHGEF19	rs10071269	chr5	171505775	171505775	-71898	23291	NM_012300	FBXW11
rs11672373	chr19	55791380	55791380	-155	23640	NM_012267	HSPBP1	rs1887266	chr9	130625122	130625122	6652	100616429	NR_039819	MIR4672
rs11861296	chr16	71850632	71850632	-7656	164	NM_001128	AP1G1	rs16905551	chr8	79136599	79136599	-291737	5569	NM_006823	PKIA
rs1000730	chr1	231963601	231963601	-9338	27184	NR_002227	DISC2	rs17301375	chr5	43009529	43009529	9384	648987	NR_034085	LOC648987
rs7784837	chr7	120689577	120689577	60132	79974	NM_024913	CPED1	rs2532315	chr17	44213934	44213934	56232	284058	NM_015443	KANSL1
rs10814232	chr9	35367861	35367861	-38891	158381	NR_003581	ATP8B5P	rs16831118	chr2	153290072	153290072	98321	114793	NM_052905	FMNL2
rs1619397	chr16	69458779	69458779	281	80777	NM_030579	CYB5B	rs6044044	chr20	16494919	16494919	59160	55614	NM_024704	KIF16B
rs4687477	chr3	185348351	185348351	44320	59343	NM_021627	SENP2	rs13374522	chr1	167667350	167667350	-23837	9019	NM_003953	MPZL1
rs9376173	chr6	136359446	136359446	186612	27115	NM_018945	PDE7B	rs6092320	chr20	55062494	55062494	18853	51507	NM_016407	RTFDC1
rs16934253	chr12	113737225	113737225	7897	102465457	NR_106820	MIR6762	rs11173115	chr12	60093536	60093536	10418	9194	NM_004731	SLC16A7
rs2808473	chr1	200293042	200293042	49878	554279	NR_040064	LINC00862	rs3093662	chr6	31544189	31544189	845	7124	NM_000594	TNF
rs17697391	chr16	87094121	87094121	2731	440390	NR_126008	LOC440390	rs3114870	chr16	89427549	89427549	40008	100287036	NM_001242885	LOC100287036
rs2235401	chr6	11755803	11755803	23477	84830	NM_032744	ADTRP	rs4822489	chr22	24833760	24833760	5673	135	NM_000675	ADORA2A
rs2374334	chr7	90285474	90285474	-53238	5218	NM_012395	CDK14	rs6012895	chr20	48920147	48920147	10890	284751	NM_001025463	LINC01270
rs6824707	chr4	52711185	52711185	1440	23142	NM_015115	DCUN1D4	rs12570124	chr10	30826574	30826574	92073	119180	NM_183058	LYZL2
rs7537318	chr1	246646270	246646270	24374	64754	NM_022743	SMYD3	rs164086	chr5	141334054	141334054	4573	51294	NM_016580	PCDH12
rs2070998	chr6	2999701	2999701	-349	4835	NM_000904	NQO2	rs17126053	chr14	90033633	90033633	-8927	29018	NM_014099	FOXN3-AS2
rs7938570	chr11	9973511	9973511	112822	101928008	NR_120539	LOC101928008	rs13202830	chr6	154578345	154578345	72870	26034	NM_015553	IPCEF1
rs12593736	chr15	58761897	58761897	29037	101928694	NR_120338	LIPC-AS1	rs252133	chr5	141348708	141348708	-4	9604	NM_004290	RNF14
rs9935192	chr16	2969856	2969856	7876	84256	NM_020912	FLYWCH1	rs10852636	chr16	3676310	3676310	-14703	84464	NM_032444	SLX4
rs2456207	chr5	52133187	52133187	49051	3672	NM_181501	ITGA1	rs7261762	chr20	905448	905448	-8471	51378	NM_015985	ANGPT4
rs12416687	chr10	104629011	104629011	-199	57412	NM_020682	AS3MT	rs11582144	chr1	211779050	211779050	-26951	7779	NM_021194	SLC30A1
rs7755418	chr6	4018886	4018886	-2683	8899	NM_003913	PRPF4B	rs4573735	chr12	52560210	52560210	25574	144501	NM_182507	KRT80
rs2075202	chr16	54100655	54100655	27350	100505692	NR_103838	FTO-IT1	rs4660390	chr1	40560399	40560399	2743	5538	NM_000310	PPT1
rs13035981	chr2	144658564	144658564	-36070	101928386	NR_110237	LOC101928386	rs2155001	chr11	95902015	95902015	-172587	100422991	NR_036125	MIR1260B
rs7808970	chr7	100080738	100080738	-812	222950	NM_173564	NYAP1	rs2742423	chr3	45733430	45733430	2697	22908	NM_014016	SACM1L
rs4238268	chr13	109998102	109998102	-54941	104326054	NR_126361	LINC00399	rs6919423	chr6	109558471	109558471	654	100996634	NM_001277339	LOC100996634
rs7925108	chr11	66234023	66234023	225	246330	NM_145065	PELI3	rs6564656	chr16	79298811	79298811	335811	4094	NM_005360	MAF
rs1013497	chr20	11188483	11188483	65548	339593	NR_038972	LOC339593	rs1880021	chr18	5417640	5417640	-120588	7541	NM_003409	ZBTB14
rs6045032	chr20	17816988	17816988	126601	692086	NR_003045	SNORD17	rs4951180	chr1	203738765	203738765	-1	54900	NM_017773	LAX1
rs1771889	chr9	124132880	124132880	-298	2040	NM_004099	STOM	rs4259246	chr6	34803947	34803947	44153	54887	NM_017754	UHRF1BP1
rs10795088	chr10	3930424	3930424	54282	105376365	NR_134490	LOC105376365	rs6930270	chr6	2733775	2733775	17425	340156	NM_001012418	MYLK4
rs26375	chr5	16456817	16456817	9077	90441	NM_033414	ZNF622	rs7637297	chr3	14407983	14407983	-13915	101927565	NR_110135	LINC01267
rs2808480	chr1	200306283	200306283	36637	554279	NR_040064	LINC00862	rs11773973	chr8	87139254	87139254	28115	245972	NM_152565	ATP6V0D2
rs13025842	chr2	68546449	68546449	734	25927	NM_015463	CNRIP1	rs17529098	chr2	118880710	118880710	34584	51141	NM_016133	INSIG2
rs2785671	chr6	75260641	75260641	481474	101928516	NR_110856	LOC101928516	rs7976755	chr12	92899468	92899468	39013	100507616	NR_144532	LOC100507616
rs9324855	chr5	141073166	141073166	-11366	64411	NM_022481	ARAP3	rs2119935	chr17	47471334	47471334	20886	5245	NM_002634	PHB
rs11709882	chr3	159846158	159846158	78721	101928376	NR_108088	IL12A-AS1	rs4946975	chr6	109769216	109769216	-6842	285755	NM_173672	PPIL6
rs8024657	chr15	38081616	38081616	-145192	145942	NM_152453	TMCO5A	rs12901648	chr15	85951718	85951718	27871	11214	NM_006738	AKAP13
rs1818	chr8	56686224	56686224	-258	137695	NM_152417	TMEM68	rs2297712	chr1	101092813	101092813	19747	100128787	NR_038914	LINC01349
rs598371	chr1	16212739	16212739	15095	100616427	NR_039973	MIR5096	rs1471152	chr16	81512636	81512636	-16318	80790	NM_030629	CMIP
rs30988	chr16	2274300	2274300	811	1877	NM_004424	E4F1	rs3807616	chr7	31851610	31851610	124979	10842	NM_006658	PPP1R17
rs6944498	chr7	111831837	111831837	14625	9732	NM_014705	DOCK4	rs9495076	chr6	138725857	138725857	521	23593	NM_014320	HEBP2
rs350216	chr16	12151140	12151140	80549	92017	NM_032167	SNX29	rs11987695	chr8	17781085	17781085	719	5108	NM_006197	PCM1
rs466033	chr5	111334676	111334676	-22048	9315	NM_004772	NREP	rs5770772	chr22	50981214	50981214	-5248	113730	NM_138433	KLHDC7B
rs11630724	chr15	79280666	79280666	17336	5923	NM_002891	RASGRF1	rs2239841	chr6	33281841	33281841	323	6892	NM_003190	TAPBP
rs13314217	chr3	112851889	112851889	34689	101929717	NR_110823	LINC02044	rs2696605	chr17	44213921	44213921	56245	284058	NM_015443	KANSL1
rs4733476	chr8	30169122	30169122	-72895	11030	NM_006867	RBPMS	rs6492811	chr13	96217135	96217135	12188	9071	NM_006984	CLDN10
rs4715959	chr6	15067436	15067436	-178770	3720	NM_004973	JARID2	rs2618431	chr8	11324464	11324464	-188	83648	NM_053279	FAM167A
rs12231562	chr12	30610021	30610021	220157	10526	NM_006390	IPO8	rs12001098	chr9	110407586	110407586	-155585	9314	NM_004235	KLF4
rs9447193	chr6	75080425	75080425	301258	101928516	NR_110856	LOC101928516	rs7576792	chr2	161422049	161422049	-71731	5937	NM_002897	RBMS1
rs10411527	chr19	2950607	2950607	-5638	58492	NM_021217	ZNF77	rs11264736	chr1	153939130	153939130	1078	27173	NM_014437	SLC39A1
rs1530166	chr2	42194151	42194151	-13208	400950	NM_001242815	C2orf91	rs3853894	chr17	7370605	7370605	12339	57659	NM_020899	ZBTB4
rs6980860	chr8	115916924	115916924	763315	7227	NM_014112	TRPS1	rs6954517	chr7	14729916	14729916	151159	1607	NM_004080	DGKB
rs7796149	chr7	42239120	42239120	37498	2737	NM_000168	GLI3	rs414399	chr2	70743312	70743312	-34540	100874273	NR_046798	TGFA-IT1
rs12669940	chr7	32650952	32650952	107828	100129460	NR_036680	DPY19L1P1	rs1932090	chr9	138884700	138884700	-31474	10422	NM_016172	UBAC1
rs7564041	chr2	166734933	166734933	-6482	100506124	NR_045375	LOC100506124	rs6111041	chr20	1683044	1683044	-44619	55423	NM_018556	SIRPG
rs10210349	chr2	161286438	161286438	-22045	100616364	NR_039946	MIR4785	rs11950944	chr5	79422993	79422993	-43505	101929215	NR_109930	CTD-2201I18.1
rs1444940	chr15	58625121	58625121	-99054	3990	NM_000236	LIPC	rs1457076	chr5	83047195	83047195	-30299	1404	NM_001884	HAPLN1
rs10777109	chr12	88766567	88766567	207683	4254	NM_000899	KITLG	rs2526466	chr17	20165251	20165251	-59236	348254	NR_023380	CCDC144CP
rs1522909	chr2	138871234	138871234	11780	105373635	NR_135526	LINC01832	rs17114345	chr21	43501538	43501538	10112	89766	NM_173568	UMODL1
rs11101690	chr10	135121732	135121732	-661	118472	NM_145806	ZNF511	rs6115892	chr20	3411569	3411569	-23260	25943	NM_001009984	C20orf194
rs11761290	chr7	121145423	121145423	-109001	10447	NM_014888	FAM3C	rs11072495	chr15	74891131	74891131	-9582	1198	NM_001292	CLK3
rs4346864	chr6	125906852	125906852	-88647	643623	NR_038906	LOC643623	rs1250013	chr10	80853508	80853508	24716	57178	NM_020338	ZMIZ1
rs1149805	chr12	26126238	26126238	-450	11228	NM_007211	RASSF8	rs12594410	chr15	70781703	70781703	97242	101929151	NR_135691	LOC101929151
rs12338476	chr9	21656749	21656749	-97052	554202	NR_027054	MIR31HG	rs9931998	chr16	81772536	81772536	-40327	5336	NM_002661	PLCG2
rs9559450	chr13	109609951	109609951	209700	100885782	NR_047700	MYO16-AS1	rs932018	chr3	189949756	189949756	90479	9076	NM_021101	CLDN1
rs7118472	chr11	87155511	87155511	274792	105369423	NR_135090	LOC105369423	rs11214236	chr11	112396127	112396127	30398	387810	NR_104155	LOC387810
rs13241136	chr7	135194201	135194201	674	4850	NM_013316	CNOT4	rs12549029	chr8	134154920	134154920	-39610	6503	NM_006748	SLA
rs17281287	chr3	150421419	150421419	68	101928085	NR_121674	ERICH6-AS1	rs2050771	chr1	200335986	200335986	6934	554279	NR_040064	LINC00862
rs4980959	chr12	772673	772673	234	4815	NM_016533	NINJ2	rs12595426	chr15	26029193	26029193	64779	100616474	NR_039865	MIR4715
rs11138135	chr9	81872345	81872345	-111764	101927450	NR_109771	LOC101927450	rs6123823	chr20	57266913	57266913	-949	79716	NM_024663	NPEPL1
rs11856330	chr15	85591652	85591652	66447	5151	NM_002605	PDE8A	rs3738222	chr1	167600220	167600220	746	92241	NM_052862	RCSD1
rs16965564	chr15	38063744	38063744	-163064	145942	NM_152453	TMCO5A	rs11062789	chr12	3861585	3861585	781	84766	NM_032680	CRACR2A
rs2923084	chr11	10388782	10388782	58922	100130460	NR_103765	CAND1.11	rs2278228	chr5	175788920	175788920	-110	57179	NM_020444	KIAA1191
rs12071920	chr1	52024718	52024718	-39723	2060	NM_001981	EPS15	rs2657930	chr19	52772768	52772768	-56	90321	NM_001010851	ZNF766
rs4707991	chr6	73493822	73493822	153599	100507381	NR_120503	KCNQ5-IT1	rs7113424	chr11	267778	267778	-10792	171389	NM_138329	NLRP6
rs1914513	chr9	110803324	110803324	-551323	9314	NM_004235	KLF4	rs6900796	chr6	126362154	126362154	54578	60487	NM_021820	TRMT11
rs1891395	chr6	73660344	73660344	17132	100423005	NR_036244	MIR4282	rs6132276	chr20	20229681	20229681	-119084	3642	NM_002196	INSM1
rs8043719	chr16	86618630	86618630	6515	2300	NM_005250	FOXL1	rs13128459	chr4	2471236	2471236	56	6047	NM_002938	RNF4
rs3922705	chr3	111501256	111501256	49929	90102	NM_145753	PHLDB2	rs10165324	chr2	225759251	225759251	52531	55619	NM_014689	DOCK10
rs10250290	chr7	4707757	4707757	-14173	221937	NM_001037165	FOXK1	rs4592088	chr8	1843367	1843367	71225	9639	NM_014629	ARHGEF10
rs818620	chr7	105172685	105172685	157	60561	NM_021930	RINT1	rs7121597	chr11	94655984	94655984	50792	51503	NM_016403	CWC15
rs17350515	chr7	18941624	18941624	215671	7291	NM_000474	TWIST1	rs9296545	chr6	47325611	47325611	-47928	27242	NM_014452	TNFRSF21
rs4685792	chr3	4692872	4692872	100402	100126791	NR_004428	EGOT	rs1468890	chr12	15105318	15105318	-1233	397	NM_001175	ARHGDIB
rs13109710	chr4	16586122	16586122	314310	9079	NM_001290	LDB2	rs709229	chr12	92552934	92552934	13073	101928617	NR_135036	LOC101928617
rs3731570	chr2	198317783	198317783	-364	80219	NM_025147	COQ10B	rs12592422	chr15	51869545	51869545	45422	23312	NM_015263	DMXL2
rs11082728	chr18	46627242	46627242	-51104	100616420	NR_039898	MIR4744	rs3764628	chr19	18747605	18747605	-170	55295	NM_018316	KLHL26
rs3102734	chr8	119964016	119964016	367	4982	NM_002546	TNFRSF11B	rs6564101	chr16	85137251	85137251	8863	339145	NM_198491	FAM92B
rs17504041	chr4	166589929	166589929	-15862	101928151	NR_121676	LINC01179	rs8105064	chr19	52158712	52158712	-8580	100049587	NM_001098612	SIGLEC14
rs9378950	chr6	5435871	5435871	22437	101927972	NR_125846	LOC101927972	rs8017642	chr14	75590822	75590822	2961	91754	NM_033116	NEK9
rs727547	chr17	13540397	13540397	-35138	9955	NM_006042	HS3ST3A1	rs2149851	chr13	30945921	30945921	2130	100188949	NR_024464	LINC00426
rs6561557	chr13	50265810	50265810	-187	84650	NM_032565	EBPL	rs9365375	chr6	162561763	162561763	-586401	135138	NM_152410	PACRG
rs6668183	chr1	16173814	16173814	-545	23013	NM_015001	SPEN	rs12314438	chr12	3861721	3861721	645	84766	NM_032680	CRACR2A
rs6675345	chr1	163141826	163141826	10361	101928404	NR_110699	LOC101928404	rs735989	chr5	94379036	94379036	38534	79772	NM_024717	MCTP1
rs3811462	chr1	26758602	26758602	-171	79947	NM_024887	DHDDS	rs6557678	chr8	23382985	23382985	-3323	51312	NM_016612	SLC25A37
rs226491	chr22	45714398	45714398	8613	55007	NM_017911	FAM118A	rs3136562	chr12	9915920	9915920	-2423	969	NM_001781	CD69
rs2305511	chr8	131138575	131138575	-41561	100507117	NR_045385	ASAP1-IT2	rs12281565	chr11	36471571	36471571	49024	79899	NM_024841	PRR5L
rs10814506	chr9	37104398	37104398	-16071	84186	NM_032226	ZCCHC7	rs11755420	chr6	34760956	34760956	1162	54887	NM_017754	UHRF1BP1
rs2241754	chr8	64080833	64080833	168	101410533	NR_102684	YTHDF3-AS1	rs3757242	chr6	91297129	91297129	-109	6885	NM_003188	MAP3K7
rs2796882	chr13	51290029	51290029	-91962	100874074	NR_046551	DLEU7-AS1	rs8031538	chr15	67318612	67318612	37908	102723493	NR_135686	LOC102723493
rs4074989	chr3	184355105	184355105	74731	64110	NM_022149	MAGEF1	rs11658754	chr17	41292739	41292739	15165	10230	NM_005821	NBR2
rs545910	chr18	8084335	8084335	282697	100192426	NR_024419	LOC100192426	rs3808985	chr11	33183073	33183073	-36	1479	NM_001326	CSTF3
rs4759344	chr12	54583115	54583115	-337	23583	NM_014311	SMUG1	rs982447	chr7	106973534	106973534	-136968	2845	NM_005295	GPR22
rs577218	chr18	26434987	26434987	-677577	1000	NM_001792	CDH2	rs7585737	chr2	31442622	31442622	-2211	440854	NM_001145122	CAPN14
rs11588433	chr1	56098815	56098815	407501	100616272	NR_039618	MIR4422	rs2155666	chr11	124972691	124972691	8913	219854	NM_001080546	TMEM218
rs2244254	chr10	104489011	104489011	14713	118980	NM_178858	SFXN2	rs3741860	chr12	10320444	10320444	-2754	120939	NM_153022	TMEM52B
rs11699947	chr20	5149921	5149921	42514	8760	NM_003818	CDS2	rs4713525	chr6	11460765	11460765	-77695	100113407	NM_001100829	TMEM170B
rs2076592	chr1	112264540	112264540	17506	55924	NM_019099	FAM212B	rs10998535	chr10	70805373	70805373	-41829	5552	NM_002727	SRGN
rs890150	chr9	79333056	79333056	-25725	158471	NM_015225	PRUNE2	rs13191889	chr6	35013209	35013209	95978	6954	NM_018679	TCP11
rs11237471	chr11	78082604	78082604	-29678	9846	NM_012296	GAB2	rs12592390	chr15	51869645	51869645	45322	23312	NM_015263	DMXL2
rs10831676	chr11	11820449	11820449	-15680	102465870	NR_107037	MIR8070	rs1947496	chr2	197081540	197081540	-43208	101927482	NR_110225	LOC101927482
rs3820957	chr2	109065919	109065919	342	9648	NM_181453	GCC2	rs4671950	chr2	54759730	54759730	3371	56969	NM_020217	RPL23AP32
rs884694	chr5	36301420	36301420	584	202151	NM_145000	RANBP3L	rs6068643	chr20	52357034	52357034	132141	105372672	NR_134576	LOC105372672
rs6115218	chr20	25566485	25566485	-318	22981	NM_025176	NINL	rs2737247	chr8	116660365	116660365	19874	7227	NM_014112	TRPS1
rs2062515	chr3	28877358	28877358	260589	645206	NR_038840	LINC00693	rs7165356	chr15	101775905	101775905	16232	22856	NM_014918	CHSY1
rs2107435	chr15	90994633	90994633	63160	8826	NM_003870	IQGAP1	rs1267941	chr6	122793033	122793033	-7	57515	NM_020755	SERINC1
rs12739985	chr1	92546425	92546425	563	284697	NM_183242	BTBD8	rs10424498	chr19	6876996	6876996	-10564	2015	NM_001974	ADGRE1
rs11177476	chr12	69458175	69458175	-101155	1368	NM_001874	CPM	rs12778349	chr10	135093673	135093673	-3266	101	NM_001109	ADAM8
rs11665565	chr18	8360362	8360362	6670	100192426	NR_024419	LOC100192426	rs1787822	chr18	51884319	51884319	32	162681	NM_173529	C18orf54
rs7007	chr1	151735576	151735576	131	51686	NM_016178	OAZ3	rs6902334	chr6	88441663	88441663	-29678	55122	NM_018064	AKIRIN2
rs9653564	chr2	27472618	27472618	13342	7781	NM_003459	SLC30A3	rs2965946	chr16	89516612	89516612	19286	101927817	NR_110931	LOC101927817
rs6827329	chr4	109281691	109281691	188415	641518	NR_029373	LEF1-AS1	rs10804990	chr4	6919661	6919661	8166	57533	NM_020773	TBC1D14
rs4813786	chr20	5988095	5988095	197	54675	NM_019095	CRLS1	rs1075846	chr5	149504158	149504158	-11223	1436	NM_005211	CSF1R
rs282561	chr5	50040778	50040778	77398	79668	NM_024615	PARP8	rs10957168	chr8	61829154	61829154	51153	100130298	NR_034003	LOC100130298
rs11042702	chr11	10287988	10287988	27766	81846	NM_030962	SBF2	rs314246	chr17	7040457	7040457	-22327	433	NM_001181	ASGR2
rs10937751	chr4	6712056	6712056	-450	114932	NM_152301	MRFAP1L1	rs879756	chr22	24552872	24552872	-24572	56241	NM_019601	SUSD2
rs17522290	chr10	25197880	25197880	43693	56952	NM_020200	PRTFDC1	rs12510921	chr4	185189278	185189278	-50164	133121	NM_153343	ENPP6
rs4622750	chr2	196942213	196942213	-8677	56171	NM_018897	DNAH7	rs17800434	chr8	129280083	129280083	117721	100302281	NR_031613	MIR1208
rs12199063	chr6	151407136	151407136	142456	102723831	NR_125868	LOC102723831	rs5019558	chr14	21154249	21154249	1877	6038	NM_002937	RNASE4
rs7238665	chr18	32863518	32863518	6691	100101467	NM_001112734	ZSCAN30	rs9554292	chr13	28825755	28825755	-112444	100288730	NR_029383	PAN3-AS1
rs4282967	chr11	28882115	28882115	-383020	102466876	NR_107035	MIR8068	rs16986596	chr20	35965141	35965141	-7947	6714	NM_005417	SRC
rs7592780	chr2	182998767	182998767	108023	5136	NM_005019	PDE1A	rs2325788	chr17	3818830	3818830	1130	5023	NM_002558	P2RX1
rs5751613	chr22	23587894	23587894	-17060	26226	NR_033408	FBXW4P1	rs17343918	chr2	54759752	54759752	3393	56969	NM_020217	RPL23AP32
rs7831581	chr8	130547994	130547994	39270	137196	NR_130917	CCDC26	rs1426262	chr3	188244029	188244029	42425	100873917	NR_046623	LPP-AS1
rs935888	chr15	45028027	45028027	-533	140691	NM_080745	TRIM69	rs4775956	chr15	51882638	51882638	32329	23312	NM_015263	DMXL2
rs2881018	chr7	46527145	46527145	209575	730338	NR_134575	LOC730338	rs1367085	chr18	21079654	21079654	-3780	29919	NM_013326	C18orf8
rs4588834	chr8	134195285	134195285	-7997	8840	NM_003882	WISP1	rs12482813	chr21	27513378	27513378	-670	351	NM_000484	APP
rs17796879	chr14	85887802	85887802	27543	100996280	NR_102737	LINC00911	rs2278256	chr19	17378159	17378159	-26	29086	NM_014173	BABAM1
rs2037005	chr7	134212741	134212741	397	57016	NM_020299	AKR1B10	rs10512256	chr9	100686815	100686815	-1963	51531	NM_016481	TRMO
rs1664260	chr10	61632854	61632854	33560	8030	NM_005436	CCDC6	rs1290752	chr19	50401036	50401036	-889	259307	NM_152899	IL4I1
rs7224403	chr17	15940525	15940525	-37519	125150	NM_001042697	ZSWIM7	rs13271228	chr8	116597409	116597409	82830	7227	NM_014112	TRPS1
rs12305806	chr12	58881539	58881539	-103945	100506869	NR_126341	LOC100506869	rs6060261	chr20	30192948	30192948	-138	3397	NM_002165	ID1
rs766182	chr4	114864476	114864476	36402	79642	NM_024590	ARSJ	rs9914422	chr17	43025240	43025240	-161	146909	NM_001080443	KIF18B
rs740443	chr19	2069944	2069944	-18701	2872	NM_017572	MKNK2	rs1366240	chr5	175960676	175960676	3745	22838	NM_014901	RNF44
rs660824	chr1	234792046	234792046	10011	101927787	NR_125944	LOC101927787	rs6581580	chr12	65002969	65002969	-1324	283349	NM_178169	RASSF3
rs2440217	chr8	97145228	97145228	27792	392255	NM_001001557	GDF6	rs11130215	chr3	5026008	5026008	-4362	100507582	NR_037903	BHLHE40-AS1
rs596218	chr13	64008285	64008285	-106058	104355293	NR_126409	LINC00376	rs10835177	chr11	3856035	3856035	6178	391	NM_001665	RHOG
rs2110548	chr9	113782934	113782934	17431	1902	NM_001401	LPAR1	rs7029240	chr9	37120427	37120427	-42	84186	NM_032226	ZCCHC7
rs1989760	chr8	17220013	17220013	51027	9108	NM_004686	MTMR7	rs10283122	chr8	117778570	117778570	-172	84294	NM_032334	UTP23
rs13403414	chr2	57671691	57671691	-463095	7444	NM_006296	VRK2	rs4984329	chr15	92621174	92621174	223644	28232	NM_013272	SLCO3A1
rs7658751	chr4	55885310	55885310	106452	3791	NM_002253	KDR	rs7000858	chr8	122389292	122389292	-262294	594842	NR_002835	HAS2-AS1
rs7923056	chr10	15513990	15513990	-100932	221061	NM_001010924	FAM171A1	rs1243444	chr14	21486053	21486053	5492	102465428	NR_106774	MIR6717
rs286960	chr5	153340031	153340031	78467	10827	NM_018691	FAM114A2	rs13016205	chr2	208369715	208369715	-24901	1385	NM_004379	CREB1
rs2246610	chr21	45064600	45064600	14774	11077	NM_007031	HSF2BP	rs9631062	chr2	25110084	25110084	32802	109	NM_004036	ADCY3
rs12583864	chr13	40058463	40058463	118893	10186	NM_005780	LHFP	rs9309006	chr2	37548579	37548579	-4357	23683	NM_005813	PRKD3
rs1872529	chr12	94197679	94197679	-66080	101928731	NR_110092	LOC101928731	rs4798837	chr18	9735619	9735619	27391	11031	NM_006868	RAB31
rs12534276	chr7	155006211	155006211	-83271	3638	NM_005542	INSIG1	rs17804268	chr7	76868214	76868214	-39064	10875	NM_006682	FGL2
rs7086377	chr10	3596526	3596526	230947	1316	NM_001300	KLF6	rs3759343	chr12	6833104	6833104	-46	50813	NM_016319	COPS7A
rs9503158	chr6	2370075	2370075	124088	100508120	NR_046229	GMDS-AS1	rs11217326	chr11	119444863	119444863	-149168	7070	NM_006288	THY1
rs9389262	chr6	135376409	135376409	-373	10767	NM_006620	HBS1L	rs7303731	chr12	93367601	93367601	-44494	8411	NM_003566	EEA1
rs7295589	chr12	15816183	15816183	116905	5800	NM_002848	PTPRO	rs2844647	chr6	31011013	31011013	-10214	285834	NR_003948	HCG22
rs12447304	chr16	23682271	23682271	-7822	5347	NM_005030	PLK1	rs1631684	chr11	57420885	57420885	-3468	219539	NM_145008	YPEL4
rs17155666	chr7	27749183	27749183	-29809	8887	NM_006024	TAX1BP1	rs6006426	chr22	30669883	30669883	-7051	5008	NM_020530	OSM
rs1259149	chr11	106260791	106260791	138657	101928535	NR_120551	LOC101928535	rs573223	chr19	7894732	7894732	-429	115704	NM_145245	EVI5L
rs906868	chr2	30448344	30448344	-6053	81606	NM_030915	LBH	rs11640077	chr16	19524871	19524871	8579	51573	NM_016641	GDE1
rs682033	chr11	126862644	126862644	-4206	100422918	NR_036126	MIR3167	rs3180589	chr12	6602422	6602422	49	51258	NM_016497	MRPL51
rs17634270	chr2	105654150	105654150	-333	64965	NM_182640	MRPS9	rs12087287	chr1	212298804	212298804	47849	100422947	NR_036068	MIR3122
rs6472225	chr8	66753261	66753261	708	5150	NM_002603	PDE7A	rs12696496	chr3	182521055	182521055	9764	23200	NM_014616	ATP11B
rs248945	chr19	19887578	19887578	-356	284440	NR_026956	LINC00663	rs11965214	chr6	30647005	30647005	-6175	8449	NM_003587	DHX16
rs6969641	chr7	42034842	42034842	241776	2737	NM_000168	GLI3	rs10956709	chr8	134551286	134551286	32897	6482	NM_003033	ST3GAL1
rs328106	chr8	26307386	26307386	59480	665	NM_004331	BNIP3L	rs16886397	chr5	56134276	56134276	23376	4214	NM_005921	MAP3K1
rs6933660	chr6	151803754	151803754	-11421	80129	NM_025059	CCDC170	rs658676	chr11	118571123	118571123	-20742	11181	NM_007180	TREH
rs7331284	chr13	29328193	29328193	-35043	283537	NM_181785	SLC46A3	rs9379857	chr6	26367654	26367654	-752	11118	NM_007047	BTN3A2
rs7048937	chr9	71746253	71746253	10073	9414	NM_004817	TJP2	rs11041082	chr11	1804544	1804544	-19322	1509	NM_001909	CTSD
rs13390017	chr2	57671574	57671574	-463212	7444	NM_006296	VRK2	rs607284	chr6	140262366	140262366	-35090	100507477	NR_121622	LOC100507477
rs1022491	chr6	135259366	135259366	11894	64577	NM_022568	ALDH8A1	rs948417	chr18	33711274	33711274	1437	55250	NM_018255	ELP2
rs6969239	chr7	42034831	42034831	241787	2737	NM_000168	GLI3	rs2232648	chr1	26496455	26496455	67	51042	NM_015871	ZNF593
rs12521041	chr5	168108856	168108856	-25076	101927969	NR_130737	LOC101927969	rs2297218	chr9	33025251	33025251	50	3301	NM_001539	DNAJA1
rs2519198	chr9	136009452	136009452	-2908	5900	NM_006266	RALGDS	rs11957214	chr5	175121600	175121600	13136	3274	NM_022304	HRH2
rs2302159	chr19	13227354	13227354	109	55621	NM_017722	TRMT1	rs4968016	chr16	23530089	23530089	-8274	23062	NM_015044	GGA2
rs11190489	chr10	102132914	102132914	-419	90271	NR_026762	OLMALINC	rs2673047	chr3	45743113	45743113	12380	22908	NM_014016	SACM1L
rs1075390	chr20	52208838	52208838	-9202	7764	NM_006526	ZNF217	rs6538382	chr12	93483820	93483820	-84322	102724933	NR_120492	LOC102724933
rs1555214	chr6	45928400	45928400	-23066	53405	NM_016929	CLIC5	rs2235319	chr22	36916156	36916156	9121	8664	NM_003753	EIF3D
rs10000702	chr4	157692331	157692331	200215	56034	NM_016205	PDGFC	rs1451722	chr11	3856553	3856553	5660	391	NM_001665	RHOG
rs674625	chr9	125766545	125766545	-29377	2844	NM_005294	GPR21	rs6444435	chr3	190303805	190303805	71965	3556	NM_002182	IL1RAP
rs4876737	chr8	118751705	118751705	218753	90390	NM_080651	MED30	rs4658571	chr1	243611946	243611946	102468	100616343	NR_039824	MIR4677
rs2243687	chr2	158048992	158048992	-65118	11227	NM_014568	GALNT5	rs2523452	chr6	31368540	31368540	979	100507436	NM_000247	MICA
rs17197259	chr3	135711661	135711661	27146	5523	NM_002718	PPP2R3A	rs1814170	chr7	138794149	138794149	316	56829	NM_020119	ZC3HAV1
rs3131379	chr6	31721033	31721033	-9740	401251	NM_001039651	SAPCD1	rs17280469	chr7	17099868	17099868	-178255	155465	NM_176813	AGR3
rs7200935	chr16	69564497	69564497	35274	100302119	NR_031719	MIR1538	rs1279738	chr5	180670251	180670251	125	619570	NR_002591	SNORD95
rs9551008	chr13	24367967	24367967	-95061	542767	NM_001014442	C1QTNF9B-AS1	rs1882655	chr7	66147057	66147057	-21	27342	NM_014504	RABGEF1
rs2304781	chr9	111696948	111696948	275	54942	NM_017832	FAM206A	rs234110	chr1	184943837	184943837	-119	116496	NM_052966	FAM129A
rs11102944	chr1	115907557	115907557	-26700	4803	NM_002506	NGF	rs6556405	chr5	158635102	158635102	38	153830	NM_144726	RNF145
rs4404880	chr8	38823999	38823999	-7669	203100	NM_153692	HTRA4	rs3815904	chr19	17502895	17502895	13562	684	NM_004335	BST2
rs12410287	chr1	239261262	239261262	-288968	1131	NM_000740	CHRM3	rs1392295	chr3	46101104	46101104	-32125	2829	NM_005283	XCR1
rs455219	chr4	187622064	187622064	22923	2195	NM_005245	FAT1	rs2702839	chr8	6722082	6722082	13447	1672	NM_005218	DEFB1
rs7342713	chr16	87160954	87160954	69564	440390	NR_126008	LOC440390	rs3798364	chr6	111279824	111279824	61	112495	NM_138408	GTF3C6
rs12668798	chr7	54945859	54945859	118853	100996654	NR_110040	LOC100996654	rs9650705	chr9	34178974	34178974	-29	51271	NM_016525	UBAP1
rs9530466	chr13	76323774	76323774	-10783	4008	NM_005358	LMO7	rs11890393	chr2	61023978	61023978	40613	64895	NM_022894	PAPOLG
rs535765	chr19	5435309	5435309	-20117	148066	NM_181710	ZNRF4	rs4810678	chr20	46369761	46369761	45047	55959	NM_018837	SULF2
rs1432198	chr7	7206468	7206468	-15778	56913	NM_020156	C1GALT1	rs7658413	chr4	190577873	190577873	-2887	101928971	NR_121679	LINC01262
rs11966851	chr6	47310567	47310567	-32884	27242	NM_014452	TNFRSF21	rs6457110	chr6	29933881	29933881	-9011	10255	NM_005844	HCG9
rs11170558	chr12	53835035	53835035	-398	54458	NM_018457	PRR13	rs7028675	chr9	613908	613908	-92898	23189	NM_015158	KANK1
rs9456341	chr6	159129551	159129551	45116	94120	NM_001009991	SYTL3	rs3730842	chr19	48673000	48673000	860	3978	NM_000234	LIG1
rs9547145	chr13	36871730	36871730	262	728591	NM_001144981	CCDC169	rs1560117	chr19	18512932	18512932	-4517	126364	NM_145256	LRRC25
rs891528	chr1	68640353	68640353	8940	100302279	NR_031664	MIR1262	rs17227210	chr21	36423991	36423991	-2396	861	NM_001754	RUNX1
rs215224	chr12	590449	590449	20906	283358	NM_173593	B4GALNT3	rs6470607	chr8	129186069	129186069	23707	100302281	NR_031613	MIR1208
rs17078449	chr3	45980673	45980673	-4300	10663	NM_006564	CXCR6	rs6758704	chr2	172655097	172655097	95719	8604	NM_003705	SLC25A12
rs12275459	chr11	124706431	124706431	-28874	64221	NM_022370	ROBO3	rs1465073	chr12	53693403	53693403	-67	60314	NM_021640	C12orf10
rs9604978	chr22	19564657	19564657	-10295	150185	NR_024381	LINC00895	rs158931	chr5	60239698	60239698	1207	1161	NM_000082	ERCC8
rs4454200	chr7	41067691	41067691	-48154	101928744	NR_110831	LINC01450	rs7919469	chr10	125980099	125980099	-126976	51363	NM_014863	CHST15
rs589161	chr11	74215942	74215942	-11184	387787	NM_001144869	LIPT2	rs927340	chr6	3023718	3023718	1287	401233	NM_001013680	HTATSF1P2
rs9652609	chr16	15712324	15712324	-7372	102465252	NR_106761	MIR6506	rs657018	chr18	32558960	32558960	752	10982	NM_014268	MAPRE2
rs1459506	chr4	166547603	166547603	-58188	101928151	NR_121676	LINC01179	rs2043016	chr2	198146381	198146381	20862	101927547	NR_046837	ANKRD44-IT1
rs4052812	chr20	17486292	17486292	25722	631	NM_001195	BFSP1	rs6913590	chr6	15888200	15888200	-224911	84062	NM_032122	DTNBP1
rs1154153	chr14	23001547	23001547	56596	1603	NM_001344	DAD1	rs9348121	chr6	166755012	166755012	1082	113402	NM_145169	SFT2D1
rs252455	chr5	142209295	142209295	39180	100874239	NR_046680	ARHGAP26-AS1	rs700004	chr6	44032331	44032331	10058	101929705	NR_125864	LOC101929705
rs10153729	chr2	15731859	15731859	114	1653	NM_004939	DDX1	rs5752809	chr22	29225500	29225500	-28940	7494	NM_005080	XBP1
rs4622198	chr10	78923581	78923581	22992	101929310	NR_120654	KCNMA1-AS2	rs1193327	chr8	19070373	19070373	32659	100128993	NR_038919	LOC100128993
rs3735398	chr7	36446121	36446121	-16387	23366	NM_015314	KIAA0895	rs6716648	chr2	12084726	12084726	-62516	100506457	NR_110196	MIR3681HG
rs4785573	chr16	89565403	89565403	-8434	29123	NM_013275	ANKRD11	rs4790583	chr17	4071302	4071302	24387	124936	NM_144611	CYB5D2
rs3094024	chr6	30495860	30495860	-28626	80742	NM_025263	PRR3	rs6051732	chr20	3294182	3294182	-74295	83959	NM_032034	SLC4A11
rs12631134	chr3	149225581	149225581	33213	7104	NM_004617	TM4SF4	rs2836820	chr21	40376725	40376725	-27025	101928435	NR_109962	LINC01700
rs6657335	chr1	117664046	117664046	365	80263	NM_025188	TRIM45	rs11259952	chr15	83501722	83501722	23342	123720	NM_001080435	WHAMM
rs284574	chr2	217363061	217363061	-459	6168	NM_000998	RPL37A	rs2190424	chr7	86841971	86841971	7343	79161	NM_024315	TMEM243
rs707848	chr6	16712658	16712658	-48711	101928433	NR_136240	LOC101928433	rs2238151	chr12	112211833	112211833	7142	217	NM_000690	ALDH2
rs3922776	chr11	130476867	130476867	-59763	102466873	NR_107019	MIR8052	rs2894074	chr10	70832746	70832746	-14456	5552	NM_002727	SRGN
rs4869535	chr5	37615988	37615988	218936	2668	NM_000514	GDNF	rs9267502	chr6	31553194	31553194	-762	7940	NM_007161	LST1
rs2930843	chr1	29300144	29300144	59056	2035	NM_004437	EPB41	rs1957949	chr14	65542607	65542607	-14029	100506321	NR_045122	LOC100506321
rs11770157	chr7	111384330	111384330	-64231	100506413	NR_103806	DOCK4-AS1	rs2271176	chr4	122791601	122791601	51	55212	NM_018190	BBS7
rs1994871	chr5	111296973	111296973	15655	9315	NM_004772	NREP	rs9695214	chr9	114826794	114826794	110783	64420	NM_022486	SUSD1
rs1198574	chr1	98494606	98494606	16301	100616452	NR_039604	MIR2682	rs1875246	chr16	85059568	85059568	-1789	9764	NM_014732	KIAA0513
rs3852410	chr10	64037563	64037563	-8941	219790	NM_145307	RTKN2	rs495838	chr13	51086107	51086107	15478	103689915	NR_125753	DLEU1-AS1
rs2377523	chr10	49843196	49843196	17365	58504	NM_021226	ARHGAP22	rs7873295	chr9	74307538	74307538	76262	23670	NM_013390	TMEM2
rs7952875	chr12	59507893	59507893	-193574	121227	NM_153377	LRIG3	rs17734799	chr12	10222786	10222786	28878	51267	NM_016511	CLEC1A
rs2541593	chr16	103423	103423	209	51728	NM_016310	POLR3K	rs2523608	chr6	31322559	31322559	534	102465537	NR_106951	MIR6891
rs627319	chr11	62247621	62247621	61114	7356	NM_003357	SCGB1A1	rs1561429	chr17	14636725	14636725	-281397	101928475	NR_135638	LOC101928475
rs1891304	chr9	132977865	132977865	14993	23413	NM_014286	NCS1	rs1047911	chr2	74699778	74699778	164	116540	NM_053050	MRPL53
rs4978960	chr9	113598284	113598284	167233	4593	NM_005592	MUSK	rs2771342	chr14	21457048	21457048	-917	64745	NM_022734	METTL17
rs7637099	chr3	33138549	33138549	173	2720	NM_000404	GLB1	rs2488769	chr1	112936957	112936957	-1843	55917	NM_018704	CTTNBP2NL
rs10019333	chr4	159132582	159132582	1181	55314	NM_018342	TMEM144	rs8082326	chr17	1436734	1436734	16521	100306951	NR_028514	PITPNA-AS1
rs13286210	chr9	73035492	73035492	-5919	687	NM_001206	KLF9	rs6533842	chr4	79564395	79564395	-2753	100505702	NR_038303	LINC01094
rs13031549	chr2	190030816	190030816	13789	1290	NM_000393	COL5A2	rs2159116	chr16	89831510	89831510	43558	92822	NM_152287	ZNF276
rs6706235	chr2	73613558	73613558	672	7840	NM_015120	ALMS1	rs3136249	chr2	48013238	48013238	2144	2956	NM_000179	MSH6
rs12535536	chr7	55154381	55154381	-23129	1956	NM_005228	EGFR	rs3133187	chr11	75110589	75110589	54	6188	NM_001005	RPS3
rs9588291	chr13	111538096	111538096	-15441	283487	NM_178514	LINC00346	rs3812205	chr6	16699949	16699949	-61420	101928433	NR_136240	LOC101928433
rs10965215	chr9	22029445	22029445	-20133	1030	NM_004936	CDKN2B	rs807373	chr14	99539770	99539770	198280	64919	NM_022898	BCL11B
rs7799132	chr7	89783895	89783895	206	26872	NM_012449	STEAP1	rs940310	chr18	51915281	51915281	28383	162681	NM_173529	C18orf54
rs4798573	chr18	7585129	7585129	17815	5797	NM_002845	PTPRM	rs252345	chr16	29184698	29184698	98535	653390	NR_003369	RRN3P2
rs2377343	chr4	189524738	189524738	148006	401164	NR_033869	LINC01060	rs8067083	chr17	14641920	14641920	-276202	101928475	NR_135638	LOC101928475
rs7212823	chr17	74697031	74697031	8648	439921	NM_198530	MXRA7	rs9364951	chr6	158735087	158735087	1395	56995	NM_020245	TULP4
rs6570001	chr6	135651721	135651721	91423	693126	NR_030317	MIR548A2	rs4949454	chr1	32099041	32099041	11177	553115	NM_012392	PEF1
rs617732	chr9	4114245	4114245	37938	169792	NM_152629	GLIS3	rs7621003	chr3	49411404	49411404	-15371	2876	NM_000581	GPX1
rs2297338	chr6	135375762	135375762	274	10767	NM_006620	HBS1L	rs1445839	chr5	54048987	54048987	-8901	102467080	NR_104658	LOC102467080
rs11255974	chr10	5968894	5968894	32545	84893	NM_032807	FBXO18	rs3774723	chr3	63962339	63962339	8919	6314	NM_000333	ATXN7
rs17431062	chr8	118983376	118983376	140682	2131	NM_000127	EXT1	rs8116154	chr20	48892735	48892735	8712	100506115	NM_001278655	LINC01272
rs757961	chr7	86849510	86849510	158	79161	NM_024315	TMEM243	rs2417054	chr9	130532639	130532639	1009	10044	NM_005489	SH2D3C
rs12218958	chr10	127912244	127912244	164883	8038	NM_003474	ADAM12	rs1560408	chr11	121238323	121238323	74746	6309	NM_006918	SC5D
rs9455851	chr6	169441856	169441856	-6118	101929460	NR_134622	LOC101929460	rs7767198	chr6	119634189	119634189	36742	4121	NM_005907	MAN1A1
rs9555691	chr13	111014165	111014165	20860	102465872	NR_107040	MIR8073	rs11015073	chr10	26668158	26668158	-59108	54518	NM_019043	APBB1IP
rs7029491	chr9	16986112	16986112	-115326	54796	NM_017637	BNC2	rs17766087	chr1	231917877	231917877	36386	27184	NR_002227	DISC2
rs7258284	chr19	45277386	45277386	-3740	23624	NM_012116	CBLC	rs3936939	chr1	181031783	181031783	-25855	51278	NM_016545	IER5
rs977542	chr12	32832897	32832897	763	10059	NM_005690	DNM1L	rs4797417	chr18	10231323	10231323	183044	101927350	NR_110775	LINC01254
rs4822494	chr22	24870126	24870126	20916	646023	NM_001039784	ADORA2A-AS1	rs11067896	chr12	116498654	116498654	87805	693205	NR_030351	MIR620
rs6502014	chr17	80872495	80872495	-74564	79755	NM_024702	ZNF750	rs2255648	chr3	12598963	12598963	450	23609	NM_014160	MKRN2
rs11681412	chr2	240197350	240197350	-29807	100423043	NR_036229	MIR4269	rs6863132	chr5	115412407	115412407	-8266	51397	NM_016144	COMMD10
rs9462731	chr6	12383735	12383735	93206	1906	NM_001955	EDN1	rs10281311	chr7	17225472	17225472	-112804	196	NM_001621	AHR
rs16910359	chr11	12039219	12039219	-8302	27122	NM_013253	DKK3	rs2132194	chr15	101992156	101992156	38031	5046	NM_002570	PCSK6
rs7835353	chr8	121617794	121617794	-155699	101927543	NR_125419	LOC101927543	rs263533	chr1	2163568	2163568	3434	6497	NM_003036	SKI
rs9411429	chr9	134902673	134902673	52601	9442	NM_004269	MED27	rs2755427	chr10	89417472	89417472	-2004	9060	NM_004670	PAPSS2
rs662852	chr1	201672614	201672614	-16022	100847050	NR_049823	MIR5191	rs10771958	chr12	32638162	32638162	-744	121512	NM_139241	FGD4
rs11147282	chr12	133758100	133758100	40	10795	NM_003415	ZNF268	rs1799797	chr16	14013993	14013993	-21	2072	NM_005236	ERCC4
rs2025330	chr9	21656683	21656683	-96986	554202	NR_027054	MIR31HG	rs12415234	chr10	49978774	49978774	85256	57705	NM_020945	WDFY4
rs10506027	chr12	27994557	27994557	61370	57542	NM_020782	KLHL42	rs17211813	chr19	18613917	18613917	19020	8178	NM_006532	ELL
rs266593	chr5	64347180	64347180	282435	10283	NM_005869	CWC27	rs1776122	chr10	28633217	28633217	-41222	143098	NM_173496	MPP7
rs856565	chr7	46721854	46721854	14866	730338	NR_134575	LOC730338	rs17349255	chr4	129835649	129835649	102650	79960	NM_024900	JADE1
rs12479146	chr2	224860940	224860940	35255	5270	NM_006216	SERPINE2	rs11860669	chr16	53404004	53404004	1037	643802	NM_001207030	LOC643802
rs7173363	chr15	69598526	69598526	7232	54852	NM_017705	PAQR5	rs11904110	chr2	98261802	98261802	-719	1329	NM_001862	COX5B
rs10900030	chr10	44865267	44865267	15278	6387	NM_000609	CXCL12	rs17441302	chr9	132106034	132106034	6832	100506119	NR_120685	LINC01503
rs9636951	chr21	40329973	40329973	-19620	400867	NR_120405	LOC400867	rs2525738	chr7	120629226	120629226	-219	79974	NM_024913	CPED1
rs1778193	chr1	95113417	95113417	98039	100616321	NR_039620	MIR378G	rs5020305	chr7	6463051	6463051	24592	221955	NM_139179	DAGLB
rs2304704	chr2	190430177	190430177	15360	30061	NM_014585	SLC40A1	rs2041144	chr22	17723174	17723174	-20430	51816	NM_017424	CECR1
rs3823946	chr7	27823017	27823017	43303	8887	NM_006024	TAX1BP1	rs343423	chr3	5230448	5230448	1089	9695	NM_014674	EDEM1
rs1726118	chr6	111963865	111963865	-36388	10758	NM_147200	TRAF3IP2	rs1450796	chr11	122395018	122395018	-101439	399959	NR_024430	MIR100HG
rs9555690	chr13	111013190	111013190	19885	102465872	NR_107040	MIR8073	rs2165900	chr18	3340466	3340466	-71459	7050	NM_003244	TGIF1
rs4144546	chr6	4915203	4915203	24977	9425	NM_004824	CDYL	rs11793257	chr9	137351231	137351231	52803	6256	NM_002957	RXRA
rs42088	chr7	27701861	27701861	759	11112	NM_152740	HIBADH	rs7043553	chr9	90131841	90131841	18391	1612	NM_004938	DAPK1
rs2278845	chr11	3829419	3829419	179	27315	NM_014489	PGAP2	rs7310287	chr12	110284465	110284465	-13253	59341	NM_021625	TRPV4
rs9836309	chr3	122135195	122135195	142	102723582	NR_125405	LOC102723582	rs6447647	chr4	48590870	48590870	98601	326340	NM_175619	ZAR1
rs3790973	chr1	230908863	230908863	25733	10753	NM_006615	CAPN9	rs886423	chr6	30782205	30782205	16231	401247	NR_130726	LINC00243
rs10242171	chr7	28944145	28944145	53884	9865	NM_014817	TRIL	rs2439945	chr17	5124462	5124462	13693	388325	NM_207103	SCIMP
rs696247	chr1	235668161	235668161	-380	148789	NM_152490	B3GALNT2	rs13255477	chr8	99057903	99057903	-85	6156	NM_000989	RPL30
rs755003	chr11	119439459	119439459	-143764	7070	NM_006288	THY1	rs17587043	chr2	113382134	113382134	19623	400999	NR_033871	FLJ42351
rs4700283	chr5	57704465	57704465	51501	10769	NM_006622	PLK2	rs1375371	chr2	68463612	68463612	16039	5534	NM_000945	PPP3R1
rs4956005	chr4	108132331	108132331	-174878	27123	NM_014421	DKK2	rs1335540	chr10	26727238	26727238	-28	54518	NM_019043	APBB1IP
rs842406	chr13	47230194	47230194	102898	23143	NM_015116	LRCH1	rs12058996	chr1	25333416	25333416	-16578	100616365	NR_039623	MIR4425
rs4635277	chr14	105488267	105488267	-842	55038	NM_017955	CDCA4	rs11587363	chr1	236444658	236444658	681	56605	NM_019891	ERO1B
rs13167351	chr5	17763186	17763186	-44197	646241	NR_134286	LOC646241	rs7528719	chr1	203247533	203247533	-8747	100506775	NR_117097	LINC01353
rs2305327	chr7	131012925	131012925	330	4289	NM_013255	MKLN1	rs1030349	chr4	37827799	37827799	-483	55276	NM_018290	PGM2
rs6714267	chr2	71969584	71969584	275752	8291	NM_003494	DYSF	rs887740	chr12	8113444	8113444	-24552	6515	NM_006931	SLC2A3
rs4896019	chr6	134314057	134314057	39756	9519	NM_004865	TBPL1	rs2281992	chr13	51578407	51578407	61886	2974	NM_004129	GUCY1B2
rs10799617	chr1	20575549	20575549	-41863	127731	NM_144623	VWA5B1	rs7566637	chr2	10422939	10422939	-20091	3241	NM_002149	HPCAL1
rs6715441	chr2	238049914	238049914	55830	10920	NM_006710	COPS8	rs3749084	chr2	43203581	43203581	63101	102723854	NR_110585	LINC01819
rs301728	chr5	88237801	88237801	-37879	4208	NM_002397	MEF2C	rs356423	chr3	8533592	8533592	9752	100288428	NR_033378	LMCD1-AS1
rs10474078	chr5	82373669	82373669	-397	153339	NM_174909	TMEM167A	rs17149833	chr10	11247963	11247963	40970	10659	NM_006561	CELF2
rs13407315	chr2	54615040	54615040	56969	129852	NM_173486	C2orf73	rs911119	chr20	23612737	23612737	5948	1471	NM_000099	CST3
rs953450	chr6	141767432	141767432	642504	4829	NM_002511	NMBR	rs4660576	chr1	42234338	42234338	150040	59269	NM_024503	HIVEP3
rs3765211	chr8	124450185	124450185	21220	55093	NM_018024	WDYHV1	rs17027930	chr3	31711974	31711974	-33731	100874206	NR_049771	OSBPL10-AS1
rs223390	chr4	103748797	103748797	-87	7323	NM_003340	UBE2D3	rs2728479	chr7	47190432	47190432	431310	64759	NM_022748	TNS3
rs4333117	chr3	117401286	117401286	761008	100506724	NR_121607	LINC00901	rs10823321	chr10	70989270	70989270	2976	101928994	NR_120648	LOC101928994
rs3815861	chr4	157684248	157684248	208298	56034	NM_016205	PDGFC	rs11008302	chr10	31204356	31204356	84090	220929	NM_182755	ZNF438
rs213734	chr1	41575699	41575699	51405	22955	NM_012236	SCMH1	rs2298862	chr17	41176688	41176688	-570	8153	NM_005440	RND2
rs1724638	chr15	52774615	52774615	46632	4644	NM_000259	MYO5A	rs4312730	chr4	48182433	48182433	-46160	7294	NM_003328	TXK
rs10200716	chr2	224679647	224679647	22672	130340	NM_178814	AP1S3	rs11894953	chr2	73964631	73964631	-98	51002	NM_016058	TPRKB
rs2071002	chr6	3000303	3000303	-89	4835	NM_000904	NQO2	rs2835982	chr21	39188377	39188377	100364	3763	NM_002240	KCNJ6
rs858275	chr7	23294144	23294144	7828	10457	NM_002510	GPNMB	rs4715959	chr6	15067436	15067436	-178770	3720	NM_004973	JARID2
rs1274498	chr12	56660693	56660693	51	93058	NM_144576	COQ10A	rs4252424	chr7	142624333	142624333	6487	56302	NM_019841	TRPV5
rs9919542	chr11	95569530	95569530	45905	9702	NM_014679	CEP57	rs16846253	chr2	162870511	162870511	60541	1803	NM_001935	DPP4
rs10904575	chr10	890252	890252	87393	23185	NM_015155	LARP4B	rs3859192	chr17	38128648	38128648	-8373	5709	NM_002809	PSMD3
rs2352741	chr16	10172705	10172705	103219	2903	NM_000833	GRIN2A	rs17724332	chr13	99698662	99698662	39998	23348	NM_015296	DOCK9
rs6563522	chr13	37843270	37843270	-163469	122011	NM_145203	CSNK1A1L	rs10008032	chr4	38745482	38745482	39129	81793	NM_030956	TLR10
rs730092	chr7	50535754	50535754	-17650	63979	NM_022116	FIGNL1	rs4984913	chr16	740466	740466	-42	84219	NM_032259	WDR24
rs12031354	chr1	162862347	162862347	-23742	339512	NM_178550	CCDC190	rs6064334	chr20	36920391	36920391	-12161	671	NM_001725	BPI
rs7221492	chr17	78746958	78746958	32474	101928855	NR_110852	LOC101928855	rs16990408	chr22	32803591	32803591	4683	51493	NM_014306	RTCB
rs4570056	chr7	46899939	46899939	-163219	730338	NR_134575	LOC730338	rs16924802	chr10	69523907	69523907	-67958	29119	NM_013266	CTNNA3
rs4679131	chr3	126501279	126501279	78216	84303	NM_032343	CHCHD6	rs16995143	chr20	48890335	48890335	6312	100506115	NM_001278655	LINC01272
rs7094474	chr10	17044695	17044695	127121	8029	NM_001081	CUBN	rs12887982	chr14	21314946	21314946	-43910	6035	NM_002933	RNASE1
rs11211163	chr1	46153548	46153548	-299	51249	NM_016486	TMEM69	rs8030873	chr15	78311435	78311435	-24868	91450	NR_026998	LOC91450
rs11656955	chr17	49048064	49048064	76265	9043	NM_003971	SPAG9	rs837230	chr8	130985863	130985863	-33712	51571	NM_016623	FAM49B
rs4597030	chr11	48176573	48176573	58239	100423000	NR_036119	MIR3161	rs17326180	chr12	25226498	25226498	21317	4033	NM_006152	LRMP
rs1150874	chr6	54058704	54058704	82488	90523	NM_138569	MLIP	rs6923313	chr6	31241370	31241370	-1457	3107	NM_002117	HLA-C
rs11079902	chr17	48316230	48316230	24175	101927230	NR_110806	LINC01969	rs17577020	chr4	52772595	52772595	62850	23142	NM_015115	DCUN1D4
rs17079511	chr6	149210934	149210934	74886	100128176	NR_038408	UST-AS1	rs752420	chr20	47435056	47435056	9364	57580	NM_020820	PREX1
rs9610926	chr22	38653575	38653575	15095	25829	NM_012264	TMEM184B	rs508643	chr11	95961744	95961744	-112858	100422991	NR_036125	MIR1260B
rs9553021	chr13	24203372	24203372	49873	55504	NM_018647	TNFRSF19	rs6431966	chr2	8982094	8982094	-4339	57498	NM_020738	KIDINS220
rs12625333	chr20	56293962	56293962	-7370	56937	NM_020182	PMEPA1	rs480113	chr9	110751682	110751682	-499681	9314	NM_004235	KLF4
rs10788276	chr10	124061529	124061529	30718	118663	NM_144587	BTBD16	rs973703	chr22	45498909	45498909	49556	100506714	NR_038956	NUP50-AS1
rs4713960	chr6	36308639	36308639	-3977	389384	NM_001010903	C6orf222	rs6733029	chr2	68434157	68434157	45494	5534	NM_000945	PPP3R1
rs7024136	chr9	6110470	6110470	-94830	26953	NM_012416	RANBP6	rs9300169	chr12	26426671	26426671	78165	8082	NM_005086	SSPN
rs7922955	chr10	104990877	104990877	-14767	729020	NM_001143909	RPEL1	rs4478839	chr1	198716504	198716504	108406	5788	NM_002838	PTPRC
rs9369453	chr6	44073955	44073955	20049	64928	NM_032111	MRPL14	rs1865116	chr19	46294510	46294510	1550	1762	NM_004943	DMWD
rs6947195	chr7	105416054	105416054	-96406	222255	NM_020725	ATXN7L1	rs322790	chr7	127749000	127749000	27087	693178	NR_030324	MIR593
rs10019345	chr4	115189821	115189821	-288943	79642	NM_024590	ARSJ	rs1518111	chr1	206944645	206944645	1194	3586	NM_000572	IL10
rs10131425	chr14	61944617	61944617	92295	101927780	NR_110416	LOC101927780	rs2077440	chr13	24463618	24463618	26	542767	NM_001014442	C1QTNF9B-AS1
rs3843027	chr13	98739764	98739764	-55052	10160	NM_005766	FARP1	rs927769	chr6	158430614	158430614	-7466	8871	NM_003898	SYNJ2
rs873363	chr17	59545329	59545329	11480	9496	NM_018488	TBX4	rs1890470	chr20	34357008	34357008	-2915	51230	NM_016436	PHF20
rs1032986	chr17	76290781	76290781	-16208	100996291	NR_073178	LINC01993	rs12549487	chr8	61829264	61829264	51043	100130298	NR_034003	LOC100130298
rs3785626	chr17	16185248	16185248	-80	100302124	NR_031698	MIR1288	rs3805486	chr5	40796045	40796045	2252	5562	NM_006251	PRKAA1
rs1928271	chr13	21680636	21680636	-34017	10284	NM_005870	SAP18	rs3186013	chr13	50107904	50107904	36712	51131	NM_001040443	PHF11
rs12950291	chr17	2843529	2843529	25660	101927911	NR_110818	LOC101927911	rs153447	chr5	150651129	150651129	18516	2760	NM_000405	GM2A
rs12704605	chr7	90878295	90878295	-15488	8321	NM_003505	FZD1	rs6416892	chr17	8042860	8042860	5529	102465532	NR_106943	MIR6883
rs2721354	chr7	120592007	120592007	1190	54556	NM_019071	ING3	rs7644390	chr3	121990228	121990228	-53783	1475	NM_005213	CSTA
rs281564	chr18	65265327	65265327	-81360	92126	NM_032160	DSEL	rs200485	chr6	27775697	27775697	12	8340	NM_003519	HIST1H2BL
rs7165112	chr15	101488529	101488529	-29041	101927751	NR_135827	LOC101927751	rs1438738	chr5	79421453	79421453	-41965	101929215	NR_109930	CTD-2201I18.1
rs2291395	chr17	80526139	80526139	48545	3607	NM_004514	FOXK2	rs6810140	chr3	126183546	126183546	11216	79364	NM_025112	ZXDC
rs12990898	chr2	55382026	55382026	-17059	57142	NM_007008	RTN4	rs26849	chr16	2263146	2263146	1676	283871	NM_001042371	PGP
rs4954338	chr2	133278691	133278691	104544	2863	NM_001508	GPR39	rs7179486	chr15	90544486	90544486	-237	374655	NM_198526	ZNF710
rs4257347	chr2	238130364	238130364	136280	10920	NM_006710	COPS8	rs2240719	chr17	56582477	56582477	12774	9110	NM_004687	MTMR4
rs8088313	chr18	12977206	12977206	-14155	55125	NM_018069	CEP192	rs666511	chr15	42463458	42463458	-14619	255189	NM_213600	PLA2G4F
rs2122112	chr2	46219949	46219949	-304592	2034	NM_001430	EPAS1	rs17165189	chr7	92861626	92861626	-27	55610	NM_017667	VPS50
rs6666813	chr1	186500724	186500724	-70484	5132	NM_002597	PDC	rs2286755	chr19	46144595	46144595	-157	100287177	NM_001242348	EML2-AS1
rs1495187	chr15	38991707	38991707	2908	400359	NM_207444	C15orf53	rs9941987	chr3	186742527	186742527	2862	6480	NM_003032	ST6GAL1
rs6944889	chr7	135771582	135771582	-109378	136319	NM_145808	MTPN	rs1457141	chr19	41257176	41257176	417	6626	NM_004596	SNRPA
rs17213468	chr18	66116451	66116451	265902	54495	NM_019022	TMX3	rs907613	chr11	1874292	1874292	92	4046	NM_002339	LSP1
rs17033313	chr2	67488470	67488470	-46019	644838	NR_038844	LINC01829	rs4595204	chr9	124016361	124016361	-14019	2934	NM_000177	GSN
rs691391	chr19	39574722	39574722	-223	390928	NM_001004318	ACP7	rs6872252	chr5	142944230	142944230	-115195	100846991	NR_049829	MIR5197
rs2327020	chr6	8108610	8108610	-5782	100526837	NR_037618	EEF1E1-BLOC1S5	rs3210837	chr12	51685831	51685831	-21629	57228	NM_001031628	SMAGP
rs6039355	chr20	8996749	8996749	-52952	5332	NM_000933	PLCB4	rs3819503	chr9	136721427	136721427	-116350	1757	NM_007101	SARDH
rs4693052	chr4	83654463	83654463	20120	693160	NR_030301	MIR575	rs10511410	chr3	122128519	122128519	6363	54554	NM_019069	WDR5B
rs10427184	chr2	42192797	42192797	-11854	400950	NM_001242815	C2orf91	rs2962486	chr5	39556174	39556174	35641	101926940	NR_104632	LINC02104
rs4881232	chr10	3945400	3945400	69258	105376365	NR_134490	LOC105376365	rs11070779	chr15	50745234	50745234	28660	9101	NM_005154	USP8
rs7871699	chr9	97707767	97707767	-119865	102466518	NR_106729	MIR6081	rs1007354	chr1	25337896	25337896	-12098	100616365	NR_039623	MIR4425
rs10758562	chr9	4167470	4167470	-15287	169792	NM_152629	GLIS3	rs6813	chr17	19808445	19808445	-37206	9706	NM_014683	ULK2
rs13239642	chr7	77875299	77875299	-101260	399670	NR_003680	RPL13AP17	rs11160044	chr14	92582655	92582655	5498	4707	NM_004545	NDUFB1
rs2118177	chr2	85890293	85890293	5571	6439	NM_000542	SFTPB	rs7191514	chr16	17463790	17463790	100948	64131	NM_022166	XYLT1
rs3737041	chr13	34184964	34184964	66008	90627	NM_052851	STARD13	rs6509981	chr19	56592286	56592286	14236	101928886	NR_110741	LINC01864
rs10481414	chr8	142275326	142275326	-10598	57210	NM_001080431	SLC45A4	rs12596630	chr16	2065666	2065666	-3855	283869	NM_001099456	NPW
rs10835184	chr11	3861650	3861650	563	391	NM_001665	RHOG	rs1469068	chr5	173043966	173043966	-300	91272	NM_138369	BOD1
rs16970406	chr16	70669292	70669292	11397	146433	NM_152456	IL34	rs9303285	chr17	38500914	38500914	-1526	101929693	NR_110861	RARA-AS1
rs13213985	chr6	53508817	53508817	15639	101927171	NR_125841	LINC01564	rs2048431	chr1	155618630	155618630	30416	106633810	NR_132762	SCARNA26A
rs234016	chr3	172347134	172347134	81874	57552	NM_020792	NCEH1	rs1776123	chr10	28633224	28633224	-41229	143098	NM_173496	MPP7
rs13219815	chr6	17706404	17706404	43	105374952	NR_134616	LOC105374952	rs757980	chr7	28725536	28725536	-62	9586	NM_004904	CREB5
rs1803440	chr5	66478409	66478409	14208	4064	NM_005582	CD180	rs12683459	chr9	124048298	124048298	-61	2934	NM_000177	GSN
rs9321819	chr6	141765318	141765318	644618	4829	NM_002511	NMBR	rs10891228	chr11	111056069	111056069	-70638	341032	NM_198498	C11orf53
rs4838203	chr9	127498374	127498374	35215	2649	NM_001489	NR6A1	rs253763	chr19	51937864	51937864	-16807	89790	NM_033130	SIGLEC10
rs2684866	chr1	162726281	162726281	-34211	51478	NM_016371	HSD17B7	rs9932977	chr16	74735148	74735148	-102	197259	NM_152649	MLKL
rs236188	chr20	5931473	5931473	175	84515	NM_032485	MCM8	rs17799176	chr4	89530825	89530825	17251	8916	NM_014606	HERC3
rs1372976	chr4	152451453	152451453	121055	729830	NM_001109977	FAM160A1	rs11539216	chr6	32917980	32917980	2919	3108	NM_006120	HLA-DMA
rs4504387	chr5	33649807	33649807	208925	6897	NM_152295	TARS	rs2955035	chr15	71184495	71184495	277	56906	NM_020147	THAP10
rs6767570	chr3	146051682	146051682	-82716	57088	NM_020353	PLSCR4	rs2236472	chr21	46903412	46903412	5232	102465489	NR_106873	MIR6815
rs16970455	chr16	70757906	70757906	-31057	100130894	NR_034083	VAC14-AS1	rs137607	chr22	39695505	39695505	14411	116938	NR_000028	SNORD83B
rs25983	chr5	14726958	14726958	14155	100130744	NR_046285	LOC100130744	rs7977370	chr12	1437726	1437726	-171931	100292680	NR_028415	LINC00942
rs1570056	chr6	137059927	137059927	-45258	101928429	NR_134635	LOC101928429	rs4512673	chr1	60140458	60140458	58510	100616409	NR_039861	MIR4711
rs6927103	chr6	4958326	4958326	-45724	100129461	NR_126015	LYRM4-AS1	rs4765482	chr12	124727214	124727214	-46496	144347	NM_181709	RFLNA
rs2301261	chr3	8810896	8810896	404	5021	NM_000916	OXTR	rs7666993	chr4	69215034	69215034	801	91746	NM_133370	YTHDC1
rs2659510	chr4	102113048	102113048	48981	102465868	NR_107033	MIR8066	rs833061	chr6	43737486	43737486	-460	7422	NM_003376	VEGFA
rs9540606	chr13	34931857	34931857	282965	100874179	NR_047036	LINC00457	rs16951962	chr17	2060686	2060686	-68631	23293	NM_017575	SMG6
rs7742235	chr6	47177720	47177720	99963	27242	NM_014452	TNFRSF21	rs11642445	chr16	85089195	85089195	-7623	9764	NM_014732	KIAA0513
rs939688	chr4	157528247	157528247	364299	56034	NM_016205	PDGFC	rs17572666	chr5	175046188	175046188	-38852	3274	NM_022304	HRH2
rs745663	chr11	118529595	118529595	14877	102466719	NR_106773	MIR6716	rs532446	chr1	68152438	68152438	1578	1647	NM_001924	GADD45A
rs6737959	chr2	46678404	46678404	22075	101805491	NR_103805	LOC101805491	rs831653	chr5	56502986	56502986	-6915	65056	NM_022913	GPBP1
rs12281572	chr11	124706349	124706349	-28956	64221	NM_022370	ROBO3	rs7024692	chr9	95794071	95794071	-16845	101927954	NR_121565	LOC101927954
rs479956	chr3	78967892	78967892	100717	6091	NM_002941	ROBO1	rs17648797	chr1	150338002	150338002	1415	23248	NM_015203	RPRD2
rs9398803	chr6	126683594	126683594	22659	387103	NM_001012507	CENPW	rs7650764	chr3	113414439	113414439	1054	205717	NM_001009899	USF3
rs11962460	chr6	3991150	3991150	-30419	8899	NM_003913	PRPF4B	rs8182501	chr19	48829228	48829228	-28	2014	NM_001425	EMP3
rs6923444	chr6	11318682	11318682	63899	4739	NM_006403	NEDD9	rs587862	chr11	128595173	128595173	-29255	100507392	NR_038908	SENCR
rs412334	chr11	61560261	61560261	152	2237	NM_004111	FEN1	rs651279	chr19	54813762	54813762	-9497	11026	NM_006865	LILRA3
rs10122329	chr9	2844360	2844360	-230	9933	NM_014878	PUM3	rs10929322	chr2	234149702	234149702	-10515	55054	NM_017974	ATG16L1
rs668103	chr13	38754750	38754750	-37381	100874188	NR_047500	LINC00571	rs11126435	chr2	74789700	74789700	8413	1796	NM_001381	DOK1
rs2164660	chr5	59011507	59011507	52931	5144	NM_006203	PDE4D	rs1883113	chr22	37252684	37252684	-4346	4689	NM_000631	NCF4
rs13315136	chr3	156182208	156182208	-17483	100874084	NR_046618	KCNAB1-AS1	rs9271612	chr6	32591654	32591654	-13529	3117	NM_002122	HLA-DQA1
rs11142433	chr9	73053395	73053395	-23822	687	NM_001206	KLF9	rs3186012	chr13	50107973	50107973	36781	51131	NM_001040443	PHF11
rs12139826	chr1	197290325	197290325	52991	23418	NM_012076	CRB1	rs7646910	chr3	184355688	184355688	74148	64110	NM_022149	MAGEF1
rs4524871	chr9	113463008	113463008	31957	4593	NM_005592	MUSK	rs124839	chr3	171271038	171271038	-92841	23043	NM_015028	TNIK
rs2294043	chr8	146228622	146228622	-337	286101	NR_023392	ZNF252P	rs2193359	chr12	15076956	15076956	5103	121506	NM_152321	ERP27
rs2501274	chr1	22380012	22380012	892	998	NM_001791	CDC42	rs7186799	chr16	57220016	57220016	-40	80011	NM_024946	FAM192A
rs6495769	chr15	35729409	35729409	-64844	100500904	NR_037507	MIR3942	rs7480668	chr11	12108029	12108029	-24094	9645	NM_014632	MICAL2
rs17121166	chr1	61340949	61340949	-49693	101926964	NR_110628	LOC101926964	rs1052623	chr6	88411890	88411890	95	55122	NM_018064	AKIRIN2
rs973126	chr4	108641300	108641300	119	9061	NM_005443	PAPSS1	rs3122428	chr1	40545964	40545964	17178	5538	NM_000310	PPT1
rs7238082	chr18	42277189	42277189	16326	26040	NM_015559	SETBP1	rs6425663	chr1	181057874	181057874	236	51278	NM_016545	IER5
rs10876015	chr12	50677506	50677506	-153	51474	NM_016357	LIMA1	rs1176471	chr10	132434981	132434981	325950	100422867	NR_036180	MIR378C
rs2458500	chr11	85779310	85779310	829	8301	NM_007166	PICALM	rs10117466	chr9	137809861	137809861	-12	2219	NM_002003	FCN1
rs7873112	chr9	79207324	79207324	91775	2650	NM_001490	GCNT1	rs1678030	chr14	102319886	102319886	43746	5527	NM_002719	PPP2R5C
rs4508184	chr11	35282096	35282096	121679	960	NM_000610	CD44	rs1075366	chr12	50192009	50192009	30199	57701	NM_001037806	NCKAP5L
rs10074456	chr5	148410506	148410506	32231	79628	NM_024577	SH3TC2	rs7259046	chr19	18417378	18417378	16623	25804	NM_012321	LSM4
rs759496	chr17	70026653	70026653	-142	102606463	NR_110124	LINC01152	rs17763843	chr12	64979013	64979013	-25280	283349	NM_178169	RASSF3
rs2504070	chr6	152084973	152084973	-41835	2099	NM_000125	ESR1	rs10846377	chr12	8189880	8189880	4521	55810	NM_018416	FOXJ2
rs260114	chr15	99684105	99684105	38819	23336	NM_015286	SYNM	rs5014612	chr14	88480354	88480354	8886	8477	NM_003608	GPR65
rs201279	chr6	140495398	140495398	-30991	100500879	NR_037441	MIR3668	rs9379858	chr6	26367689	26367689	-717	11118	NM_007047	BTN3A2
rs283705	chr8	128317450	128317450	60568	103021164	NR_117099	CASC21	rs2253258	chr9	104161154	104161154	18	7743	NM_003452	ZNF189
rs9492605	chr6	130796396	130796396	38134	114801	NM_052913	TMEM200A	rs4416746	chr7	140015104	140015104	83246	84255	NM_032295	SLC37A3
rs917660	chr7	90032932	90032932	284	9069	NM_012129	CLDN12	rs11594185	chr10	112262843	112262843	5218	1847	NM_004419	DUSP5
rs2835669	chr21	38580815	38580815	11	257203	NM_148675	DSCR9	rs4072454	chr17	16342813	16342813	-10	692087	NR_003043	SNORD49B
rs7644325	chr3	52081136	52081136	9325	1849	NM_001947	DUSP7	rs6024879	chr20	55017560	55017560	-26081	51507	NM_016407	RTFDC1
rs7015949	chr8	18402390	18402390	153635	10	NM_000015	NAT2	rs4700174	chr5	66477789	66477789	14828	4064	NM_005582	CD180
rs17109414	chr14	80009701	80009701	264019	9369	NM_004796	NRXN3	rs10821145	chr9	96267271	96267271	-51397	158293	NM_198841	FAM120AOS
rs13360891	chr5	130206512	130206512	294529	3094	NM_005340	HINT1	rs6502671	chr17	2906098	2906098	-36909	101927911	NR_110818	LOC101927911
rs11114028	chr12	109095947	109095947	827	23603	NM_014325	CORO1C	rs12575175	chr11	3636004	3636004	-11686	7221	NR_002720	TRPC2
rs10490901	chr10	29481588	29481588	-96402	84569	NM_032517	LYZL1	rs7640976	chr3	184529990	184529990	59	23355	NM_015303	VPS8
rs1516510	chr10	78923488	78923488	22899	101929310	NR_120654	KCNMA1-AS2	rs7930823	chr11	206767	206767	655	51272	NM_016465	BET1L
rs13025975	chr2	11087982	11087982	35919	3754	NM_002236	KCNF1	rs2551157	chr2	24588256	24588256	-4859	50618	NM_006277	ITSN2
rs6755248	chr2	224664050	224664050	38269	130340	NM_178814	AP1S3	rs1805082	chr18	21120444	21120444	37010	29919	NM_013326	C18orf8
rs13214603	chr6	11420453	11420453	-37872	4739	NM_006403	NEDD9	rs4455200	chr2	54801591	54801591	16060	6711	NM_003128	SPTBN1
rs13161547	chr5	144625026	144625026	589906	153768	NM_138492	PRELID2	rs1366836	chr2	198172148	198172148	3373	91526	NM_153697	ANKRD44
rs8077860	chr17	46185335	46185335	388	29916	NM_013323	SNX11	rs1420105	chr2	103035119	103035119	-131	8807	NM_003853	IL18RAP
rs269507	chr5	114686124	114686124	-53666	153733	NM_152549	CCDC112	rs488141	chr11	118571168	118571168	-20787	11181	NM_007180	TREH
rs4666754	chr2	189008267	189008267	144151	104355152	NR_126396	LINC01090	rs1028937	chr13	30945840	30945840	2211	100188949	NR_024464	LINC00426
rs12136801	chr1	220263059	220263059	136	10380	NM_006085	BPNT1	rs1004441	chr2	12085795	12085795	-61447	100506457	NR_110196	MIR3681HG
rs4980334	chr11	225992	225992	10370	23410	NM_012239	SIRT3	rs11769703	chr7	150266835	150266835	2377	55303	NM_018326	GIMAP4
rs7924082	chr10	32429126	32429126	-83755	3799	NM_004521	KIF5B	rs3850744	chr8	17784203	17784203	3837	5108	NM_006197	PCM1
rs1044043	chr6	32793981	32793981	-9156	3112	NM_002120	HLA-DOB	rs674948	chr18	44181596	44181596	-42326	125336	NM_144612	LOXHD1
rs6985875	chr8	115953588	115953588	726651	7227	NM_014112	TRPS1	rs1527539	chr12	90183941	90183941	81209	338758	NR_028138	ATP2B1-AS1
rs7572608	chr2	20293740	20293740	-41951	9741	NM_014713	LAPTM4A	rs17136692	chr16	4068813	4068813	-68368	102724927	NR_120311	LOC102724927
rs497123	chr8	102450266	102450266	-54401	79977	NM_024915	GRHL2	rs7999416	chr13	43136346	43136346	-526	8600	NM_003701	TNFSF11
rs10104817	chr8	49383858	49383858	-80269	101929268	NR_105002	LOC101929268	rs7146787	chr14	75696922	75696922	-48559	2353	NM_005252	FOS
rs428484	chr8	90776033	90776033	6058	8767	NM_003821	RIPK2	rs607019	chr9	110945296	110945296	672979	10880	NM_006686	ACTL7B
rs2239376	chr19	45996300	45996300	203	6253	NM_005619	RTN2	rs16875558	chr5	77807408	77807408	137240	10184	NM_005779	LHFPL2
rs1148181	chr10	28616051	28616051	-24056	143098	NM_173496	MPP7	rs2955626	chr17	618100	618100	-4	55275	NM_018289	VPS53
rs7823265	chr8	119779443	119779443	-145209	401474	NM_207506	SAMD12	rs12294785	chr11	36471416	36471416	48869	79899	NM_024841	PRR5L
rs835136	chr5	14926057	14926057	-54170	56172	NM_054027	ANKH	rs576889	chr6	16752975	16752975	-8394	101928433	NR_136240	LOC101928433
rs16989469	chr22	31668794	31668794	19726	113791	NM_052880	PIK3IP1	rs12922863	chr16	10965126	10965126	-5929	4261	NM_000246	CIITA
rs4632095	chr15	88152489	88152489	32329	145978	NM_152454	LINC00052	rs910554	chr6	47203757	47203757	73926	27242	NM_014452	TNFRSF21
rs519090	chr11	64456240	64456240	34420	9379	NM_015080	NRXN2	rs16950303	chr18	46582359	46582359	-6221	100616420	NR_039898	MIR4744
rs2998197	chr10	126043384	126043384	64161	4942	NM_000274	OAT	rs16847894	chr2	197107205	197107205	-17543	101927482	NR_110225	LOC101927482
rs11977955	chr7	76957677	76957677	-86838	101927243	NR_110073	LOC101927243	rs1785399	chr18	5527789	5527789	12766	23136	NM_012307	EPB41L3
rs625890	chr9	124319899	124319899	-9482	153090	NM_032552	DAB2IP	rs4952660	chr2	43332143	43332143	-65461	102723854	NR_110585	LINC01819
rs2767499	chr1	56201024	56201024	509710	100616272	NR_039618	MIR4422	rs12115847	chr9	108262743	108262743	52428	83856	NM_031919	FSD1L
rs798332	chr7	77908928	77908928	-67631	399670	NR_003680	RPL13AP17	rs16913870	chr12	18299091	18299091	-55964	79785	NM_024730	RERGL
rs237348	chr17	12426753	12426753	-26532	284034	NR_034144	LINC00670	rs11891372	chr2	8319260	8319260	149289	339789	NM_207358	LINC00299
rs2657946	chr15	90967513	90967513	36040	8826	NM_003870	IQGAP1	rs7006789	chr8	66935288	66935288	1497	85479	NM_033105	DNAJC5B
rs1874910	chr12	49741908	49741908	1208	79962	NM_024902	DNAJC22	rs11718207	chr3	101739917	101739917	80214	152225	NR_026934	LINC02085
rs6979638	chr7	55053592	55053592	-33122	1956	NM_005228	EGFR	rs9320690	chr6	119770906	119770906	41561	285762	NR_046100	LOC285762
rs5751813	chr22	24586071	24586071	8627	56241	NM_019601	SUSD2	rs12947727	chr17	14643188	14643188	-274934	101928475	NR_135638	LOC101928475
rs13169495	chr5	144625079	144625079	589853	153768	NM_138492	PRELID2	rs12424772	chr12	324457	324457	-1086	6539	NM_003044	SLC6A12
rs1429075	chr16	11877424	11877424	13690	29066	NM_014153	ZC3H7A	rs7103388	chr11	12111710	12111710	-20413	9645	NM_014632	MICAL2
rs1560194	chr5	77844030	77844030	100618	10184	NM_005779	LHFPL2	rs2520483	chr7	112062274	112062274	-925	3475	NM_001550	IFRD1
rs1998526	chr13	108094072	108094072	89524	100302286	NR_031671	MIR1267	rs13395967	chr2	75099832	75099832	-36426	102724515	NR_125792	LINC01291
rs601663	chr12	112123284	112123284	516	8315	NM_006768	BRAP	rs2517529	chr6	31076978	31076978	3354	29113	NM_014070	C6orf15
rs7041962	chr9	4236100	4236100	63935	169792	NM_152629	GLIS3	rs4964087	chr12	65067189	65067189	-50804	100500856	NR_037515	MIR548Z
rs6679358	chr1	16018076	16018076	7249	23207	NM_015164	PLEKHM2	rs10517998	chr4	169428772	169428772	10555	23022	NM_016081	PALLD
rs1443871	chr9	80091453	80091453	28888	101927422	NR_121184	GNA14-AS1	rs3731854	chr2	37870508	37870508	28834	10602	NM_006449	CDC42EP3
rs12795437	chr11	128730876	128730876	6392	3758	NM_000220	KCNJ1	rs4762069	chr12	52591916	52591916	-6132	144501	NM_182507	KRT80
rs4955420	chr3	49208865	49208865	-153	200942	NM_173546	KLHDC8B	rs7246258	chr19	17672385	17672385	5982	79709	NM_024656	COLGALT1
rs1864553	chr2	128283351	128283351	736	55677	NM_017969	IWS1	rs1568614	chr6	11463358	11463358	-75102	100113407	NM_001100829	TMEM170B
rs3847473	chr10	128039616	128039616	37511	8038	NM_003474	ADAM12	rs1570603	chr13	51385422	51385422	3431	100874074	NR_046551	DLEU7-AS1
rs4945487	chr6	113424259	113424259	547018	101927686	NR_125844	LOC101927686	rs12096911	chr1	167532812	167532812	-9756	8804	NM_003851	CREG1
rs6703230	chr1	115721969	115721969	-89848	10100	NM_005725	TSPAN2	rs596783	chr17	47329705	47329705	4100	124871	NM_001007529	FLJ40194
rs12677062	chr8	124070683	124070683	-14176	93594	NM_145647	TBC1D31	rs415347	chr20	12990482	12990482	855	55304	NM_018327	SPTLC3
rs4133308	chr5	53967564	53967564	31588	102467080	NR_104658	LOC102467080	rs4233458	chr1	26615616	26615616	9403	83442	NM_031286	SH3BGRL3
rs1402508	chr2	220006583	220006583	19004	79840	NM_024782	NHEJ1	rs12441128	chr15	89613718	89613718	-17663	11057	NM_007011	ABHD2
rs4648873	chr1	25015418	25015418	45368	10250	NM_005839	SRRM1	rs17753641	chr3	159647674	159647674	-58949	3592	NM_000882	IL12A
rs2072579	chr12	108954862	108954862	303	9733	NM_014706	SART3	rs6772646	chr3	36959792	36959792	26756	9881	NM_014831	TRANK1
rs1345421	chr12	109085035	109085035	11739	23603	NM_014325	CORO1C	rs4888932	chr16	79204855	79204855	429767	4094	NM_005360	MAF
rs4884593	chr13	65568081	65568081	-872098	105370242	NR_132362	LINC01052	rs10448033	chr8	70588741	70588741	83606	23213	NM_015170	SULF1
rs1883660	chr1	27191411	27191411	1778	2810	NM_006142	SFN	rs9890194	chr17	75883731	75883731	-3562	400624	NM_001001685	LINC01973
rs11085101	chr19	4811956	4811956	19798	148022	NM_014261	TICAM1	rs1009316	chr19	49458570	49458570	453	581	NM_004324	BAX
rs7553632	chr1	79181435	79181435	65958	10561	NM_006417	IFI44	rs2160903	chr14	78134973	78134973	39383	8846	NM_006020	ALKBH1
rs4505759	chr4	1003022	1003022	-2588	53834	NM_021923	FGFRL1	rs2932579	chr1	151914545	151914545	-32184	117145	NM_053055	THEM4
rs7464769	chr8	23007793	23007793	13750	8793	NM_003840	TNFRSF10D	rs1537034	chr9	130624723	130624723	7051	100616429	NR_039819	MIR4672
rs2927170	chr8	107986967	107986967	-204495	137735	NM_139166	ABRA	rs1956345	chr14	68303925	68303925	13616	5890	NM_002877	RAD51B
rs1628588	chr11	126788050	126788050	-22592	100874251	NR_046986	KIRREL3-AS2	rs8008037	chr14	91827541	91827541	56647	440193	NM_001080414	CCDC88C
rs2072236	chr7	30634764	30634764	255	2617	NM_002047	GARS	rs4724699	chr7	5526712	5526712	8836	693174	NR_030318	MIR589
rs1582278	chr7	34692925	34692925	-4926	387129	NM_207172	NPSR1	rs13353710	chr4	169401199	169401199	466	91351	NM_001012967	DDX60L
rs13432278	chr2	224861013	224861013	35182	5270	NM_006216	SERPINE2	rs11164845	chr1	93416685	93416685	10394	388650	NM_001006605	FAM69A
rs1950672	chr14	59495751	59495751	-159630	23002	NM_014992	DAAM1	rs11574631	chr16	31363977	31363977	-2478	3687	NM_000887	ITGAX
rs2804405	chr10	101528750	101528750	-13605	1244	NM_000392	ABCC2	rs6743962	chr2	233181344	233181344	-61900	250	NM_001632	ALPP
rs2247639	chr6	81304573	81304573	488246	594	NM_000056	BCKDHB	rs508375	chr11	64848952	64848952	2663	113130	NM_080668	CDCA5
rs12365331	chr11	11591675	11591675	51886	374378	NM_198516	GALNT18	rs512715	chr11	65191208	65191208	939	283131	NR_002802	NEAT1
rs1907323	chr10	78336015	78336015	-311787	101929328	NR_120655	KCNMA1-AS1	rs891292	chr11	119376672	119376672	-80977	7070	NM_006288	THY1
rs1794815	chr6	111963703	111963703	-36226	10758	NM_147200	TRAF3IP2	rs12451141	chr17	33775234	33775234	622	146857	NM_144682	SLFN13
rs1711455	chr18	21275171	21275171	5764	3909	NM_000227	LAMA3	rs2297843	chr1	10003457	10003457	28	84328	NM_032368	LZIC
rs1326279	chr1	198650513	198650513	42415	5788	NM_002838	PTPRC	rs12537282	chr7	75544212	75544212	-208	5447	NM_000941	POR
rs1812485	chr2	33489975	33489975	130311	4052	NM_000627	LTBP1	rs174538	chr11	61560081	61560081	4	746	NM_014206	TMEM258
rs353589	chr11	35121226	35121226	38353	100507144	NR_120528	LOC100507144	rs2147437	chr9	117134339	117134339	15904	80709	NM_030767	AKNA
rs1348316	chr1	146643555	146643555	613	5565	NM_005399	PRKAB2	rs450819	chr19	41086014	41086014	3257	92799	NM_138392	SHKBP1
rs13041051	chr20	25158899	25158899	-17407	955	NM_001247	ENTPD6	rs906290	chr8	41693768	41693768	-38628	286	NM_000037	ANK1
rs2123478	chr4	41290052	41290052	31154	7345	NM_004181	UCHL1	rs284857	chr10	104574063	104574063	23227	1586	NM_000102	CYP17A1
rs7429160	chr3	44162281	44162281	6577	406929	NR_029700	MIR138-1	rs2232739	chr2	85822682	85822682	-155	51255	NM_016494	RNF181
rs38838	chr7	116307210	116307210	-5203	4233	NM_000245	MET	rs7229802	chr18	60191428	60191428	770	54877	NM_017742	ZCCHC2
rs11079691	chr17	65362552	65362552	191	5718	NM_002816	PSMD12	rs10138684	chr14	75807822	75807822	46715	731223	NR_038421	LINC01220
rs1871187	chr19	53897954	53897954	-443	91661	NM_138372	ZNF765	rs2131091	chr3	46157183	46157183	-88204	2829	NM_005283	XCR1
rs3794566	chr15	52654951	52654951	-66956	55930	NM_018728	MYO5C	rs664068	chr6	137568019	137568019	-27452	3459	NM_000416	IFNGR1
rs12951576	chr17	67723048	67723048	132920	101928122	NR_109971	LINC01483	rs12404207	chr1	156720382	156720382	703	3068	NM_004494	HDGF
rs7875342	chr9	34329110	34329110	88	347240	NM_194313	KIF24	rs11025667	chr11	3177735	3177735	8847	114879	NM_020896	OSBPL5
rs7188722	chr16	16070779	16070779	27345	4363	NM_004996	ABCC1	rs11705207	chr22	30360988	30360988	-42050	102466742	NR_106876	MIR6818
rs6774776	chr3	112345135	112345135	14855	151887	NM_199511	CCDC80	rs10057293	chr5	77845147	77845147	99501	10184	NM_005779	LHFPL2
rs508643	chr11	95961744	95961744	-112858	100422991	NR_036125	MIR1260B	rs16866300	chr2	225763176	225763176	48606	55619	NM_014689	DOCK10
rs885330	chr1	204049093	204049093	6847	9580	NM_005686	SOX13	rs7672110	chr4	84161714	84161714	44353	27235	NM_015697	COQ2
rs687797	chr20	814368	814368	28	83541	NM_031424	FAM110A	rs658036	chr11	75945625	75945625	-28051	7481	NM_004626	WNT11
rs11218499	chr11	121903934	121903934	66618	406911	NR_029671	MIR125B1	rs507872	chr19	3185553	3185553	-322	56926	NM_020170	NCLN
rs408818	chr5	153306598	153306598	111900	10827	NM_018691	FAM114A2	rs2483350	chr1	112973783	112973783	30672	100422976	NR_036210	MIR4256
rs7896856	chr10	70408726	70408726	-72175	55749	NM_018237	CCAR1	rs11648673	chr16	377794	377794	24882	8312	NM_003502	AXIN1
rs2302107	chr17	13973131	13973131	-356	100874058	NR_049718	COX10-AS1	rs272819	chr1	36678610	36678610	-11403	9967	NM_005119	THRAP3
rs12213161	chr6	4942964	4942964	52738	9425	NM_004824	CDYL	rs11637816	chr15	67442555	67442555	12196	4088	NM_005902	SMAD3
rs4411364	chr13	24191374	24191374	37875	55504	NM_018647	TNFRSF19	rs4544182	chr14	96969168	96969168	-34	10914	NM_032632	PAPOLA
rs13010307	chr2	171943358	171943358	-19875	9874	NM_012290	TLK1	rs1379652	chr16	17396598	17396598	168140	64131	NM_022166	XYLT1
rs3752536	chr6	130031215	130031215	155	93663	NM_033515	ARHGAP18	rs6586051	chr10	82288177	82288177	-2829	102723703	NR_120662	LOC102723703
rs491725	chr1	245552025	245552025	233738	55083	NM_018012	KIF26B	rs1447212	chr8	41272607	41272607	-75474	51125	NM_016099	GOLGA7
rs1566458	chr16	85018931	85018931	26210	55625	NM_017740	ZDHHC7	rs12944462	chr17	41137501	41137501	4922	146923	NM_173079	RUNDC1
rs7203657	chr16	54963926	54963926	-825	643911	NM_001308963	CRNDE	rs12998352	chr2	161228333	161228333	36060	100616364	NR_039946	MIR4785
rs2835985	chr21	39190006	39190006	98735	3763	NM_002240	KCNJ6	rs817352	chr20	62611631	62611631	-636	140700	NM_080621	SAMD10
rs2119028	chr11	74659933	74659933	299	143570	NM_182969	XRRA1	rs12438200	chr15	70785175	70785175	93770	101929151	NR_135691	LOC101929151
rs243338	chr19	4403017	4403017	357	10036	NM_005483	CHAF1A	rs7968719	chr12	57540751	57540751	651	105751187	NR_131938	LRP1-AS
rs16937196	chr11	19864162	19864162	-82533	100616426	NR_039843	MIR4694	rs2193360	chr12	15077015	15077015	5044	121506	NM_152321	ERP27
rs1555213	chr6	45928254	45928254	-22920	53405	NM_016929	CLIC5	rs39087	chr7	29284273	29284273	-35687	102724484	NR_120522	LOC102724484
rs9398370	chr6	114316856	114316856	-24497	3066	NM_001527	HDAC2	rs1998115	chr20	19707009	19707009	-160156	54453	NM_018993	RIN2
rs12534038	chr7	80329100	80329100	53131	948	NM_000072	CD36	rs807375	chr14	99539812	99539812	198238	64919	NM_022898	BCL11B
rs2735338	chr12	91447578	91447578	4553	11081	NM_007035	KERA	rs2597284	chr7	37697015	37697015	-26363	353345	NM_181791	GPR141
rs11190351	chr10	101744428	101744428	25282	23268	NM_015221	DNMBP	rs921893	chr1	26869610	26869610	7	6195	NM_002953	RPS6KA1
rs4669244	chr2	8311011	8311011	157538	339789	NM_207358	LINC00299	rs10888395	chr1	150762171	150762171	18746	1513	NM_000396	CTSK
rs6681362	chr1	8658527	8658527	-103554	106632271	NR_132752	SNORD128	rs7584680	chr2	38152707	38152707	33	151393	NM_144713	RMDN2
rs1541501	chr18	53836051	53836051	-31284	100505474	NR_040025	LINC01539	rs7755212	chr6	32441408	32441408	33789	3122	NM_019111	HLA-DRA
rs266832	chr1	167242605	167242605	52482	5451	NM_002697	POU2F1	rs2976265	chr8	25991841	25991841	-89201	64641	NM_022659	EBF2
rs945381	chr9	139622024	139622024	612	84973	NR_003672	SNHG7	rs10420097	chr19	58144561	58144561	26	10520	NM_006385	ZNF211
rs1704878	chr12	104971258	104971258	-14153	100500843	NR_037487	MIR3922	rs9498113	chr6	148999454	148999454	-68817	10090	NM_005715	UST
rs16995710	chr20	9250411	9250411	-38036	5332	NM_000933	PLCB4	rs3852346	chr8	37178870	37178870	172561	100507420	NR_121620	LINC01605
rs335162	chr5	122455147	122455147	30306	93166	NM_001136239	PRDM6	rs3798743	chr6	11212959	11212959	19956	4739	NM_006403	NEDD9
rs629725	chr5	52631067	52631067	-145197	10468	NM_006350	FST	rs887735	chr4	10182845	10182845	-64272	9948	NM_005112	WDR1
rs1128349	chr7	73097654	73097654	127	84277	NM_032317	DNAJC30	rs2379197	chr9	92751651	92751651	19953	101927847	NR_109791	LOC101927847
rs13112706	chr4	1303682	1303682	103	10296	NM_005882	MAEA	rs2279501	chr1	151917393	151917393	-35032	117145	NM_053055	THEM4
rs2700887	chr7	36167108	36167108	-25728	80820	NM_030636	EEPD1	rs291979	chr10	121129797	121129797	-7687	100616398	NR_039829	MIR4681
rs1776503	chr14	52687869	52687869	-46562	5729	NM_000953	PTGDR	rs850714	chr17	42417496	42417496	-4958	2896	NM_002087	GRN
rs11678993	chr2	213512215	213512215	-108863	2066	NM_005235	ERBB4	rs4363092	chr7	30503938	30503938	14455	10392	NM_006092	NOD1
rs2046625	chr4	141638762	141638762	38709	23158	NM_015130	TBC1D9	rs2268424	chr2	74648368	74648368	389	388963	NM_001145054	C2orf81
rs12682917	chr9	112517262	112517262	-25315	445815	NM_007203	PALM2-AKAP2	rs12184834	chr13	29325914	29325914	-32764	283537	NM_181785	SLC46A3
rs3813853	chr8	94752754	94752754	415	55472	NM_018608	RBM12B-AS1	rs2520027	chr16	23818502	23818502	-28798	5579	NM_002738	PRKCB
rs1768742	chr1	83031250	83031250	419355	101927498	NR_110632	LINC01361	rs2888753	chr12	31789385	31789385	-10709	254013	NM_173802	ETFBKMT
rs11892917	chr2	52223965	52223965	-373821	105374596	NR_135239	LINC01867	rs930445	chr8	57472570	57472570	-188	100507632	NR_038236	LINC00968
rs17169479	chr7	97868033	97868033	13530	25851	NM_015395	TECPR1	rs1609761	chr19	1847698	1847698	754	57455	NM_020695	REXO1
rs10911876	chr1	186506420	186506420	-76180	5132	NM_002597	PDC	rs4852741	chr2	71228275	71228275	-6274	113419	NM_144582	TEX261
rs7937101	chr11	47226488	47226488	-10005	1643	NM_000107	DDB2	rs1468270	chr17	46125191	46125191	-476	4779	NM_003204	NFE2L1
rs7575698	chr2	118944070	118944070	-108	100506797	NR_144530	LOC100506797	rs7747282	chr6	5724344	5724344	-28839	101927950	NR_110842	LOC101927950
rs940311	chr18	51915449	51915449	28551	162681	NM_173529	C18orf54	rs12448528	chr16	56985555	56985555	-10280	1071	NM_000078	CETP
rs17321459	chr8	123331040	123331040	249843	105375734	NR_131202	LOC105375734	rs13279159	chr8	129163047	129163047	685	100302281	NR_031613	MIR1208
rs356879	chr18	26374976	26374976	-617566	1000	NM_001792	CDH2	rs6045700	chr20	1946337	1946337	18481	727993	NR_134520	LOC727993
rs7015812	chr8	145079534	145079534	-7048	375686	NM_198572	SPATC1	rs11793602	chr9	102390759	102390759	191412	101928438	NR_109802	LOC101928438
rs567992	chr11	106262397	106262397	140263	101928535	NR_120551	LOC101928535	rs2570233	chr15	52121846	52121846	21	29766	NM_014547	TMOD3
rs1842893	chr11	105023559	105023559	-13098	59082	NM_021571	CARD18	rs4648592	chr1	1801034	1801034	21522	2782	NM_002074	GNB1
rs10885596	chr10	116444356	116444356	58	3983	NM_002313	ABLIM1	rs445984	chr21	36897858	36897858	55204	100506403	NR_073512	LOC100506403
rs2972011	chr4	89619276	89619276	110	266812	NM_153757	NAP1L5	rs7932354	chr11	46722221	46722221	-6	392	NM_004308	ARHGAP1
rs404765	chr5	34640138	34640138	-16295	26064	NM_015577	RAI14	rs16895673	chr6	42362861	42362861	56928	55809	NM_018415	TRERF1
rs9834772	chr3	157290908	157290908	29775	152078	NM_001099777	PQLC2L	rs1158656	chr5	173213637	173213637	4308	101928154	NR_108028	LINC01485
rs17151680	chr7	54879680	54879680	52674	100996654	NR_110040	LOC100996654	rs6668576	chr1	160317021	160317021	-3667	1314	NM_004371	COPA
rs6977669	chr7	142211193	142211193	-162938	100463482	NM_001190487	MTRNR2L6	rs6924185	chr6	45017228	45017228	148279	693171	NR_030313	MIR586
rs9505356	chr6	8083978	8083978	2788	100124533	NR_003703	SCARNA27	rs1473553	chr12	122985057	122985057	563	55596	NM_017612	ZCCHC8
rs1566377	chr5	39776259	39776259	255726	101926940	NR_104632	LINC02104	rs10519259	chr15	50402973	50402973	2540	79895	NM_024837	ATP8B4
rs4073513	chr11	46071253	46071253	71732	51317	NM_016621	PHF21A	rs4660388	chr1	40560320	40560320	2822	5538	NM_000310	PPT1
rs1479645	chr5	60319731	60319731	78775	91942	NM_174889	NDUFAF2	rs4285804	chr10	104386309	104386309	-17943	81603	NM_030912	TRIM8
rs2505583	chr10	36848789	36848789	-565996	91074	NM_052997	ANKRD30A	rs1264349	chr6	30796659	30796659	1777	401247	NR_130726	LINC00243
rs7195514	chr16	12050689	12050689	-8275	608	NM_001192	TNFRSF17	rs987274	chr10	25305139	25305139	-54	219670	NM_145010	ENKUR
rs10814891	chr9	4226630	4226630	73405	169792	NM_152629	GLIS3	rs175449	chr14	75590846	75590846	2937	91754	NM_033116	NEK9
rs4688637	chr3	61575424	61575424	28181	5793	NM_002841	PTPRG	rs12612008	chr2	183989637	183989637	554	129401	NM_138285	NUP35
rs4627305	chr15	88162847	88162847	42687	145978	NM_152454	LINC00052	rs2790135	chr1	200329158	200329158	13762	554279	NR_040064	LINC00862
rs1385065	chr10	97033058	97033058	17847	9124	NM_020992	PDLIM1	rs9295967	chr6	31184020	31184020	18483	253018	NR_026791	HCG27
rs2044811	chr8	56685369	56685369	-422	96764	NM_024831	TGS1	rs4713605	chr6	32985992	32985992	-8603	3111	NM_002119	HLA-DOA
rs12296616	chr12	9517045	9517045	-3015	101930452	NR_120479	LOC101930452	rs2242092	chr8	144623735	144623735	-115	23144	NM_015117	ZC3H3
rs617689	chr11	106262357	106262357	140223	101928535	NR_120551	LOC101928535	rs9944571	chr18	3172409	3172409	47697	8736	NM_003803	MYOM1
rs9535205	chr13	49931307	49931307	44367	81617	NM_030925	CAB39L	rs7976498	chr12	6602433	6602433	38	51258	NM_016497	MRPL51
rs12406215	chr1	244836487	244836487	20137	51029	NM_016076	DESI2	rs3775574	chr4	185370066	185370066	25660	3660	NM_002199	IRF2
rs3130554	chr6	31082304	31082304	-304	170679	NM_014068	PSORS1C1	rs6116042	chr20	3776968	3776968	582	994	NM_004358	CDC25B
rs11645241	chr16	30539097	30539097	-1187	79724	NM_024671	ZNF768	rs1983658	chr1	40778377	40778377	4562	1298	NM_001852	COL9A2
rs2300012	chr7	107933687	107933687	-53073	4897	NM_005010	NRCAM	rs12959219	chr18	33647670	33647670	-113	55197	NM_018170	RPRD1A
rs608389	chr11	77595642	77595642	63482	28971	NM_024684	AAMDC	rs10424234	chr19	52299427	52299427	1028	2359	NM_002030	FPR3
rs771437	chr5	88556107	88556107	-356185	4208	NM_002397	MEF2C	rs17659562	chr5	55904385	55904385	-2326	101928448	NM_001287053	C5orf67
rs1399991	chr2	190028496	190028496	16109	1290	NM_000393	COL5A2	rs1124911	chr15	83419244	83419244	-72	100505616	NR_110096	SNHG21
rs9924674	chr16	15666280	15666280	38672	102465252	NR_106761	MIR6506	rs728035	chr6	143178021	143178021	88317	3097	NM_006734	HIVEP2
rs338583	chr19	41712424	41712424	-12680	558	NM_001699	AXL	rs2374165	chr12	31789431	31789431	-10663	254013	NM_173802	ETFBKMT
rs2048718	chr17	59940819	59940819	101	83990	NM_032043	BRIP1	rs2967953	chr5	10456979	10456979	15005	83853	NM_031916	ROPN1L
rs7474568	chr10	28376779	28376779	-14472	106635548	NR_132973	SNORD130	rs13108763	chr4	157697086	157697086	195460	56034	NM_016205	PDGFC
rs2877942	chr4	177192032	177192032	-1659	140458	NM_080874	ASB5	rs7518672	chr1	17967086	17967086	22278	55160	NM_018125	ARHGEF10L
rs16939357	chr8	77690563	77690563	-95053	100192378	NR_024360	ZFHX4-AS1	rs187167	chr5	139029000	139029000	490	51523	NM_016463	CXXC5
rs1993923	chr3	36403951	36403951	-18028	6769	NM_003149	STAC	rs2548353	chr5	42992268	42992268	1167	643977	NR_104643	FLJ32255
rs935159	chr5	112483313	112483313	147299	4163	NM_002387	MCC	rs2278465	chr18	32870210	32870210	-1	100101467	NM_001112734	ZSCAN30
rs4705409	chr5	149414899	149414899	-34169	81789	NM_030953	TIGD6	rs13078053	chr3	46146984	46146984	-78005	2829	NM_005283	XCR1
rs12328515	chr2	190222578	190222578	-83581	84128	NM_032168	WDR75	rs7357472	chr8	116601402	116601402	78837	7227	NM_014112	TRPS1
rs910568	chr4	3307373	3307373	-8501	6002	NM_002926	RGS12	rs1973473	chr12	124735483	124735483	-38227	144347	NM_181709	RFLNA
rs753553	chr2	217343710	217343710	-19810	6168	NM_000998	RPL37A	rs624721	chr3	197528879	197528879	10782	84859	NM_032773	LRCH3
rs6077303	chr20	8053944	8053944	-53468	56255	NM_021156	TMX4	rs4239638	chr19	19077385	19077385	-25344	9454	NM_004838	HOMER3
rs17090038	chr13	65298015	65298015	-879757	102723968	NR_130763	LOC102723968	rs12040152	chr1	160828096	160828096	4596	51744	NM_016382	CD244
rs946845	chr13	101325917	101325917	1272	84899	NM_032813	TMTC4	rs2174284	chr4	38859339	38859339	-901	10333	NM_006068	TLR6
rs3115671	chr6	31734345	31734345	-980	104413891	NR_126423	SAPCD1-AS1	rs2413483	chr22	38127950	38127950	-14291	11078	NM_007032	TRIOBP
rs4144925	chr10	101050978	101050978	-37878	26507	NM_020348	CNNM1	rs2865530	chr16	75414376	75414376	53011	10428	NM_006324	CFDP1
rs759497	chr17	70026560	70026560	-235	102606463	NR_110124	LINC01152	rs2706383	chr5	131792402	131792402	34063	3659	NM_002198	IRF1
rs839225	chr3	58045287	58045287	51160	2317	NM_001457	FLNB	rs1010322	chr17	47338083	47338083	12478	124871	NM_001007529	FLJ40194
rs2279533	chr11	6947965	6947965	311	7762	NM_013250	ZNF215	rs12234119	chr6	10902332	10902332	15268	221711	NM_194299	SYCP2L
rs2841296	chr6	100785588	100785588	125963	6492	NM_005068	SIM1	rs10951262	chr7	30198899	30198899	24347	222166	NM_152793	MTURN
rs9568462	chr13	51313254	51313254	-68737	100874074	NR_046551	DLEU7-AS1	rs9486729	chr6	108145801	108145801	-280	256380	NM_198081	SCML4
rs8025035	chr15	28377772	28377772	-33314	4948	NM_000275	OCA2	rs3122429	chr1	40547780	40547780	15362	5538	NM_000310	PPT1
rs3809641	chr16	89574166	89574166	-630	6687	NM_003119	SPG7	rs10491593	chr9	650373	650373	-56433	23189	NM_015158	KANK1
rs1076595	chr2	173326619	173326619	34336	3655	NM_000210	ITGA6	rs17672051	chr5	169730186	169730186	-5340	3937	NM_005565	LCP2
rs2275079	chr1	155904177	155904177	56	22889	NM_014949	KIAA0907	rs12886834	chr14	92588688	92588688	372	53981	NM_017437	CPSF2
rs17002218	chr4	77725091	77725091	93911	345079	NM_001029870	SOWAHB	rs17022137	chr2	38379437	38379437	21190	285154	NM_173652	CYP1B1-AS1
rs2187684	chr6	32764719	32764719	20106	3112	NM_002120	HLA-DOB	rs9303286	chr17	38500928	38500928	-1540	101929693	NR_110861	RARA-AS1
rs8103597	chr19	38552619	38552619	154758	23094	NM_015073	SIPA1L3	rs2668692	chr17	44293020	44293020	9720	284058	NM_015443	KANSL1
rs1617315	chr6	47102342	47102342	-92243	266977	NM_025048	ADGRF1	rs2394412	chr6	30782235	30782235	16201	401247	NR_130726	LINC00243
rs9493844	chr6	134467724	134467724	28310	6446	NM_005627	SGK1	rs5752812	chr22	29225603	29225603	-29043	7494	NM_005080	XBP1
rs757384	chr17	29596135	29596135	28245	4974	NM_002544	OMG	rs12144056	chr1	231922598	231922598	31665	27184	NR_002227	DISC2
rs588387	chr1	23523689	23523689	-2467	3352	NM_000864	HTR1D	rs10068266	chr5	131821633	131821633	4832	3659	NM_002198	IRF1
rs7072575	chr10	69523429	69523429	-67480	29119	NM_013266	CTNNA3	rs945381	chr9	139622024	139622024	612	84973	NR_003672	SNHG7
rs356443	chr5	139077829	139077829	22804	51523	NM_016463	CXXC5	rs7598878	chr2	153574266	153574266	-141	151188	NM_152522	ARL6IP6
rs9535204	chr13	49931258	49931258	44416	81617	NM_030925	CAB39L	rs2276864	chr3	49894030	49894030	-38	10293	NM_005879	TRAIP
rs1554999	chr16	3115628	3115628	-11	9235	NM_004221	IL32	rs11159247	chr14	77509872	77509872	2480	283575	NR_110554	LOC283575
rs2172331	chr10	11628897	11628897	24891	9712	NM_014688	USP6NL	rs10412972	chr19	52154905	52154905	-4773	100049587	NM_001098612	SIGLEC14
rs11666156	chr19	58790359	58790359	27	108903150	NR_144447	ZNF8-ERVK3-1	rs4854505	chr2	68971684	68971684	9771	9938	NM_014882	ARHGAP25
rs10116039	chr9	116038180	116038180	266	9128	NM_004697	PRPF4	rs8105571	chr19	44510341	44510341	3264	7773	NM_006300	ZNF230
rs7575492	chr2	11989805	11989805	-12693	100422996	NR_036226	MIR4262	rs17316824	chr2	4150557	4150557	128806	105373394	NR_136322	LOC105373394
rs3803650	chr16	68344696	68344696	172	84138	NM_032178	SLC7A6OS	rs2975781	chr2	241566429	241566429	1767	2859	NM_005301	GPR35
rs12534598	chr7	107220096	107220096	-326	55973	NM_018844	BCAP29	rs12490292	chr3	67339356	67339356	63468	100422941	NR_036234	MIR4272
rs2799524	chr1	92317312	92317312	34524	7049	NM_003243	TGFBR3	rs12473076	chr2	187349063	187349063	-1822	55854	NM_018471	ZC3H15
rs9769403	chr7	105163091	105163091	-386	54517	NM_019042	PUS7	rs11638820	chr15	52045368	52045368	1610	29767	NM_014548	TMOD2
rs1001545	chr11	123487464	123487464	37851	55800	NM_018400	SCN3B	rs17633389	chr19	53141335	53141335	309	55769	NM_018300	ZNF83
rs1977324	chr10	45374098	45374098	-32666	643236	NM_001123376	TMEM72	rs10265394	chr7	26227777	26227777	12636	3181	NM_002137	HNRNPA2B1
rs2853311	chr8	98314994	98314994	-24818	85453	NM_033512	TSPYL5	rs3918552	chr6	164176235	164176235	-83719	102724152	NR_134620	LOC102724152
rs16891832	chr5	33850646	33850646	41651	81792	NM_030955	ADAMTS12	rs643779	chr4	82736298	82736298	-343216	153020	NM_152545	RASGEF1B
rs12379463	chr9	73050640	73050640	-21067	687	NM_001206	KLF9	rs10509969	chr10	114913559	114913559	108445	106635520	NR_132769	SNORA87
rs4729078	chr7	92957851	92957851	96198	55610	NM_017667	VPS50	rs11086124	chr20	61371659	61371659	31470	4923	NM_002531	NTSR1
rs1276709	chr10	17038138	17038138	133678	8029	NM_001081	CUBN	rs11854767	chr15	85951765	85951765	27918	11214	NM_006738	AKAP13
rs262453	chr11	36056922	36056922	25274	100616311	NR_039769	MIR3973	rs11725309	chr4	38783848	38783848	763	81793	NM_030956	TLR10
rs12970836	chr18	26483886	26483886	-726476	1000	NM_001792	CDH2	rs4781995	chr16	17444250	17444250	120488	64131	NM_022166	XYLT1
rs10979644	chr9	111757118	111757118	18756	8727	NM_003798	CTNNAL1	rs2115913	chr10	77288350	77288350	-23866	693191	NR_030337	MIR606
rs10411772	chr19	54048951	54048951	6909	55422	NM_018555	ZNF331	rs1249269	chr10	28620143	28620143	-28148	143098	NM_173496	MPP7
rs4682665	chr3	133919953	133919953	49633	6259	NM_002958	RYK	rs968952	chr7	101932186	101932186	3833	10603	NM_020979	SH2B2
rs7567306	chr2	222761862	222761862	-322940	2043	NM_004438	EPHA4	rs4984682	chr16	740404	740404	20	84219	NM_032259	WDR24
rs4017074	chr3	133260427	133260427	-32007	55573	NM_017548	CDV3	rs949233	chr18	12053552	12053552	-40296	342850	NM_001277333	ANKRD62
rs2210792	chr13	102037556	102037556	31257	259232	NM_052867	NALCN	rs8019389	chr14	69201190	69201190	59441	677	NM_004926	ZFP36L1
rs4606020	chr8	91699733	91699733	-41600	169200	NM_001008495	TMEM64	rs1957948	chr14	65542629	65542629	-14007	100506321	NR_045122	LOC100506321
rs12728857	chr1	45111360	45111360	28920	79639	NM_024587	TMEM53	rs162074	chr3	107850867	107850867	6199	101929623	NR_110028	LINC01215
rs7584680	chr2	38152707	38152707	33	151393	NM_144713	RMDN2	rs7398375	chr12	57540848	57540848	554	105751187	NR_131938	LRP1-AS
rs10492790	chr16	23076410	23076410	84181	57478	NM_020718	USP31	rs2246454	chr14	76618827	76618827	599	55668	NM_017926	GPATCH2L
rs3743347	chr15	67547301	67547301	163	64799	NM_022784	IQCH	rs1438307	chr2	136499166	136499166	-23	23190	NM_014607	UBXN4
rs10861577	chr12	106736097	106736097	-15339	55703	NM_018082	POLR3B	rs2035741	chr3	149599826	149599826	69351	11342	NM_007282	RNF13
rs7600689	chr2	105941630	105941630	4483	9392	NM_004257	TGFBRAP1	rs9304325	chr18	43470764	43470764	65219	284266	NM_213602	SIGLEC15
rs9568621	chr13	52098519	52098519	-28206	100616423	NR_039852	MIR4703	rs3808959	chr10	121652180	121652180	95	11196	NM_007190	SEC23IP
rs159622	chr5	59168810	59168810	20811	5144	NM_006203	PDE4D	rs290988	chr9	93562955	93562955	-1007	6850	NM_003177	SYK
rs4843621	chr16	87552529	87552529	24736	101928737	NR_110943	LOC101928737	rs3024578	chr16	27358351	27358351	33121	3566	NM_000418	IL4R
rs10072660	chr5	173134895	173134895	38317	101928136	NR_108027	LINC01484	rs4491365	chr13	99234392	99234392	-4987	8428	NM_003576	STK24
rs12457026	chr18	12551818	12551818	104913	56907	NM_020148	SPIRE1	rs13031634	chr2	25585653	25585653	-20194	1788	NM_022552	DNMT3A
rs10798048	chr1	186506326	186506326	-76086	5132	NM_002597	PDC	rs13049645	chr21	40389017	40389017	-39317	101928435	NR_109962	LINC01700
rs1385984	chr4	72013675	72013675	-39328	8671	NM_003759	SLC4A4	rs3740120	chr10	14602443	14602443	-4264	83641	NM_031453	FAM107B
rs9934301	chr16	71756845	71756845	1759	23035	NM_015020	PHLPP2	rs216129	chr5	149430657	149430657	35546	1436	NM_005211	CSF1R
rs26947	chr5	126694437	126694437	67981	84466	NM_032446	MEGF10	rs6943567	chr7	134939047	134939047	22316	346673	NM_182489	STRA8
rs4074882	chr2	237780727	237780727	184083	93463	NR_135202	LOC93463	rs9849137	chr3	59413111	59413111	-377396	200844	NM_198463	C3orf67
rs4118099	chr6	154614426	154614426	36789	26034	NM_015553	IPCEF1	rs10403625	chr19	40048236	40048236	-17398	163126	NM_153232	EID2
rs10887516	chr10	81870056	81870056	-21383	219348	NM_001012973	PLAC9	rs4735248	chr8	94898221	94898221	30126	100616169	NR_039602	MIR378D2
rs7736623	chr5	5336887	5336887	-85899	23379	NM_015325	ICE1	rs1370541	chr2	177805369	177805369	-272053	220988	NM_194247	HNRNPA3
rs16858866	chr1	182309582	182309582	-26386	400799	NR_104175	LINC01344	rs867704	chr7	129691309	129691309	-18	51530	NM_016478	ZC3HC1
rs5756980	chr22	38625033	38625033	-4306	106635525	NR_132774	SNORA92	rs1257163	chr1	26250059	26250059	-16691	3925	NM_005563	STMN1
rs10520658	chr15	88114672	88114672	-5488	145978	NM_152454	LINC00052	rs9263876	chr6	31171167	31171167	5630	253018	NR_026791	HCG27
rs6975029	chr7	7140115	7140115	-3698	100131257	NR_034022	LOC100131257	rs6973535	chr7	76786990	76786990	35056	57639	NM_020879	CCDC146
rs7746210	chr6	119027325	119027325	3913	387119	NM_206921	CEP85L	rs338597	chr19	41702235	41702235	3123	29785	NM_030622	CYP2S1
rs183950	chr13	51086092	51086092	15493	103689915	NR_125753	DLEU1-AS1	rs11729106	chr4	76420045	76420045	14461	25898	NM_015436	RCHY1
rs2852758	chr18	42234764	42234764	-25374	26040	NM_015559	SETBP1	rs13284995	chr9	35842854	35842854	13359	51754	NM_016446	TMEM8B
rs3746417	chr20	50248259	50248259	-68889	4773	NM_012340	NFATC2	rs1252907	chr14	59657149	59657149	1768	23002	NM_014992	DAAM1
rs1157213	chr8	104215466	104215466	-31098	100499183	NR_034092	BAALC-AS1	rs3806355	chr1	201924504	201924504	-115	10440	NM_006335	TIMM17A
rs6509981	chr19	56592286	56592286	14236	101928886	NR_110741	LINC01864	rs436857	chr19	18197635	18197635	178	3594	NM_005535	IL12RB1
rs2301614	chr9	136325160	136325160	73	11094	NM_017586	CACFD1	rs1863679	chr2	172017906	172017906	-496	9874	NM_012290	TLK1
rs886629	chr7	2528060	2528060	-12043	402635	NM_001291784	GRIFIN	rs17288759	chr8	131478082	131478082	-22176	50807	NM_018482	ASAP1
rs812	chr8	99057525	99057525	293	6156	NM_000989	RPL30	rs7174015	chr15	50717068	50717068	494	9101	NM_005154	USP8
rs193007	chr9	108043166	108043166	36272	23446	NM_022109	SLC44A1	rs3783785	chr14	61937292	61937292	99620	101927780	NR_110416	LOC101927780
rs659495	chr7	129194092	129194092	51772	100287482	NM_001195243	SMKR1	rs3794638	chr16	89753436	89753436	360	8558	NM_003674	CDK10
rs16965617	chr15	38066386	38066386	-160422	145942	NM_152453	TMCO5A	rs1317103	chr9	73195703	73195703	-166130	687	NM_001206	KLF9
rs13134106	chr4	1302902	1302902	-329	10296	NM_005882	MAEA	rs2287921	chr19	49228272	49228272	-5296	284358	NM_182574	MAMSTR
rs12469016	chr2	109256535	109256535	-14733	3987	NM_004987	LIMS1	rs12472061	chr2	132250966	132250966	580	150776	NR_026922	LOC150776
rs17168084	chr7	96582760	96582760	-52530	1750	NM_005222	DLX6	rs12246676	chr10	22973117	22973117	29920	5305	NM_005028	PIP4K2A
rs8038877	chr15	67316605	67316605	39915	102723493	NR_135686	LOC102723493	rs7616330	chr3	71115751	71115751	-1677	27086	NM_032682	FOXP1
rs10504267	chr8	59780016	59780016	-207612	8439	NM_003580	NSMAF	rs4408686	chr2	28940526	28940526	-34088	5500	NM_002709	PPP1CB
rs523476	chr3	119395662	119395662	581	10063	NM_005694	COX17	rs4886993	chr15	78325247	78325247	-38680	91450	NR_026998	LOC91450
rs4792642	chr17	15554504	15554504	-31486	374286	NM_006382	CDRT1	rs11686372	chr2	100827907	100827907	3191	150577	NM_001102655	LINC01104
rs490178	chr1	65468195	65468195	-36	101927084	NR_119383	LINC01359	rs599816	chr11	75293982	75293982	20881	871	NM_001235	SERPINH1
rs11259952	chr15	83501722	83501722	23342	123720	NM_001080435	WHAMM	rs4378657	chr17	46023694	46023694	4805	55163	NM_018129	PNPO
rs7635846	chr3	114599103	114599103	7223	104413890	NR_126422	ZBTB20-AS3	rs11883223	chr19	7722636	7722636	-11336	56729	NM_020415	RETN
rs1574447	chr2	112907613	112907613	11651	129804	NM_153214	FBLN7	rs730818	chr17	42872361	42872361	35246	10052	NM_005497	GJC1
rs8033297	chr15	91008905	91008905	-64213	64784	NM_022769	CRTC3	rs12644283	chr4	120133549	120133549	-233	54532	NM_019050	USP53
rs4655622	chr1	67037414	67037414	37775	84251	NM_032291	SGIP1	rs13013006	chr2	28851131	28851131	61907	151056	NM_153021	PLB1
rs10052939	chr5	78204065	78204065	77701	411	NM_000046	ARSB	rs9263957	chr6	31184175	31184175	18638	253018	NR_026791	HCG27
rs3820438	chr1	201924749	201924749	130	10440	NM_006335	TIMM17A	rs1651350	chr5	73833731	73833731	-930	104310351	NR_126354	LINC01331
rs2734066	chr7	142258199	142258199	-115932	100463482	NM_001190487	MTRNR2L6	rs17220973	chr9	132824297	132824297	8312	57720	NM_020960	GPR107
rs12697891	chr5	77917133	77917133	27515	10184	NM_005779	LHFPL2	rs844867	chr20	23100202	23100202	13071	200261	NM_182535	LINC00656
rs1726131	chr6	111977860	111977860	-50383	10758	NM_147200	TRAF3IP2	rs410509	chr3	5241309	5241309	11950	9695	NM_014674	EDEM1
rs2276898	chr4	128886785	128886785	354	256471	NM_152778	MFSD8	rs395908	chr19	45373565	45373565	-20912	10452	NM_006114	TOMM40
rs4868530	chr5	168140146	168140146	6214	101927969	NR_130737	LOC101927969	rs10498043	chr2	216577703	216577703	-5063	105373869	NR_132383	LINC01614
rs1342852	chr4	185306117	185306117	-2657	102723766	NR_125933	LOC102723766	rs1530166	chr2	42194151	42194151	-13208	400950	NM_001242815	C2orf91
rs1564996	chr3	149824124	149824124	9894	105374313	NR_136187	LOC105374313	rs6743777	chr2	217350717	217350717	-12803	6168	NM_000998	RPL37A
rs6818560	chr4	11743294	11743294	-312757	9957	NM_005114	HS3ST1	rs8032866	chr15	51178266	51178266	-22603	23431	NM_007347	AP4E1
rs6722740	chr2	153193698	153193698	1947	114793	NM_052905	FMNL2	rs7523010	chr1	154692242	154692242	-91786	103	NM_001111	ADAR
rs12532926	chr7	116570738	116570738	-22643	7982	NM_018412	ST7	rs2279340	chr10	60144884	60144884	-19	7019	NM_003201	TFAM
rs1894668	chr20	42218919	42218919	-334	51098	NM_016004	IFT52	rs2584663	chr17	47468147	47468147	24073	5245	NM_002634	PHB
rs1448268	chr16	10174677	10174677	101247	2903	NM_000833	GRIN2A	rs11773975	chr8	39797690	39797690	5216	169355	NM_194294	IDO2
rs9900956	chr17	78747744	78747744	31688	101928855	NR_110852	LOC101928855	rs1264350	chr6	30796545	30796545	1891	401247	NR_130726	LINC00243
rs17440909	chr5	58957831	58957831	-75507	5144	NM_006203	PDE4D	rs12813767	chr12	70639232	70639232	1738	4848	NM_014515	CNOT2
rs17575507	chr17	44134095	44134095	57479	246744	NM_001007532	STH	rs17356867	chr1	26448849	26448849	10581	149420	NM_152835	PDIK1L
rs9425596	chr1	172369347	172369347	-20481	92346	NM_139240	C1orf105	rs2378113	chr2	109066424	109066424	847	9648	NM_181453	GCC2
rs13251609	chr8	121617636	121617636	-155857	101927543	NR_125419	LOC101927543	rs9320446	chr6	113732395	113732395	238882	101927686	NR_125844	LOC101927686
rs11133898	chr5	17398246	17398246	-5882	101929544	NR_134273	LOC101929544	rs4420170	chr10	6345351	6345351	-23156	399715	NR_040079	LOC399715
rs1377416	chr11	47416746	47416746	-5775	100616222	NR_039707	MIR4487	rs2815049	chr6	39250684	39250684	31552	89822	NM_031460	KCNK17
rs7514596	chr1	100022918	100022918	-69558	101928270	NR_125951	LINC01708	rs11918606	chr3	31045654	31045654	-109501	339896	NM_207359	GADL1
rs2811478	chr3	127899624	127899624	-26867	8607	NM_003707	RUVBL1	rs7730847	chr5	49909023	49909023	-52710	79668	NM_024615	PARP8
rs4897149	chr6	125980018	125980018	-15481	643623	NR_038906	LOC643623	rs2389240	chr13	96132701	96132701	46848	9071	NM_006984	CLDN10
rs3796172	chr3	156528631	156528631	1179	647033	NR_003284	PA2G4P4	rs13389847	chr2	85939478	85939478	18064	10578	NM_006433	GNLY
rs6964492	chr7	134395574	134395574	64043	669	NM_001724	BPGM	rs6788192	chr3	13428034	13428034	33785	23225	NM_024923	NUP210
rs5994293	chr22	30752696	30752696	72	550631	NM_001017437	CCDC157	rs1875272	chr3	122296638	122296638	189	165631	NM_152615	PARP15
rs17867666	chr7	90084655	90084655	52007	9069	NM_012129	CLDN12	rs185384	chr5	16625354	16625354	-8187	54463	NM_019000	FAM134B
rs7836576	chr8	134164980	134164980	-38302	8840	NM_003882	WISP1	rs3885665	chr6	148970914	148970914	-97357	10090	NM_005715	UST
rs794999	chr3	12229015	12229015	-28164	7079	NM_003256	TIMP4	rs4807546	chr19	4182060	4182060	243	51548	NM_016539	SIRT6
rs10434638	chr5	83210139	83210139	-193243	1404	NM_001884	HAPLN1	rs2790052	chr1	165738463	165738463	297	100147773	NR_125374	LOC100147773
rs6577389	chr1	100064599	100064599	-46832	54873	NM_017734	PALMD	rs3764640	chr19	1207238	1207238	1440	6794	NM_000455	STK11
rs900818	chr3	136471815	136471815	-570	10274	NM_005862	STAG1	rs9313439	chr5	156513182	156513182	23066	84868	NM_032782	HAVCR2
rs10236110	chr7	151541317	151541317	-29360	51422	NM_016203	PRKAG2	rs10494092	chr1	109133839	109133839	30868	284611	NM_001010883	FAM102B
rs806032	chr9	4097344	4097344	54839	169792	NM_152629	GLIS3	rs10207991	chr2	225763143	225763143	48639	55619	NM_014689	DOCK10
rs6672050	chr1	173376184	173376184	54317	101928673	NR_125960	LOC101928673	rs7162222	chr15	67316956	67316956	39564	102723493	NR_135686	LOC102723493
rs17288193	chr13	74513180	74513180	194886	11278	NM_007249	KLF12	rs6746563	chr2	235392233	235392233	13460	10123	NM_005737	ARL4C
rs1208095	chr7	80642511	80642511	-93844	10512	NM_006379	SEMA3C	rs2067577	chr6	32762484	32762484	22341	3112	NM_002120	HLA-DOB
rs1449627	chr11	47290984	47290984	57	8567	NM_003682	MADD	rs9825383	chr3	122258056	122258056	-24270	3836	NM_002264	KPNA1
rs887326	chr17	14694099	14694099	-224023	101928475	NR_135638	LOC101928475	rs4800533	chr18	21607394	21607394	-11970	102724246	NR_110796	TTC39C-AS1
rs6465531	chr7	96279746	96279746	13904	100506136	NR_038948	LOC100506136	rs1921645	chr2	224332059	224332059	135158	7857	NM_003469	SCG2
rs9875910	chr3	23305557	23305557	60773	7325	NM_152653	UBE2E2	rs9846247	chr3	15482706	15482706	13642	85403	NM_033083	EAF1
rs704418	chr3	64252803	64252803	-41672	166336	NM_198859	PRICKLE2	rs3942629	chr3	121724038	121724038	17089	286676	NM_175924	ILDR1
rs10142497	chr14	56047948	56047948	1023	3895	NM_004986	KTN1	rs6037595	chr20	3401128	3401128	-12819	25943	NM_001009984	C20orf194
rs6506074	chr18	3156244	3156244	63862	8736	NM_003803	MYOM1	rs687797	chr20	814368	814368	28	83541	NM_031424	FAM110A
rs2275639	chr9	111696159	111696159	453	8518	NM_003640	IKBKAP	rs11687246	chr2	235244487	235244487	161206	10123	NM_005737	ARL4C
rs7172155	chr15	40013681	40013681	61358	161835	NM_152597	FSIP1	rs4745683	chr9	80592519	80592519	53846	2776	NM_002072	GNAQ
rs11187074	chr10	94326946	94326946	6317	3416	NM_004969	IDE	rs17662328	chr3	71564943	71564943	26297	100302112	NR_031697	MIR1284
rs237347	chr17	12426798	12426798	-26487	284034	NR_034144	LINC00670	rs11807599	chr1	19831939	19831939	-19804	832	NM_004930	CAPZB
rs2289279	chr5	71542203	71542203	66748	4131	NM_005909	MAP1B	rs3733911	chr5	66492707	66492707	-90	4064	NM_005582	CD180
rs2232648	chr1	26496455	26496455	67	51042	NM_015871	ZNF593	rs10846087	chr12	15092569	15092569	-1086	121506	NM_152321	ERP27
rs11114607	chr12	81157454	81157454	521	101928420	NR_120468	LINC01490	rs2272359	chr2	132250578	132250578	192	150776	NR_026922	LOC150776
rs17203690	chr9	18405209	18405209	-68870	92949	NM_052866	ADAMTSL1	rs10786631	chr10	103124605	103124605	10815	8945	NM_003939	BTRC
rs4450366	chr15	88162782	88162782	42622	145978	NM_152454	LINC00052	rs4146966	chr1	224518074	224518074	-183	4931	NM_002533	NVL
rs16956909	chr17	54299584	54299584	68748	162282	NM_153228	ANKFN1	rs4945073	chr11	76047793	76047793	44216	5612	NM_004705	THAP12
rs10037733	chr5	106930016	106930016	76580	1946	NM_001962	EFNA5	rs2009293	chr15	78691646	78691646	-38872	3658	NM_004136	IREB2
rs12334878	chr8	142094777	142094777	-43943	22898	NM_014957	DENND3	rs911861	chr9	74921883	74921883	1531	100507540	NR_110952	LINC01504
rs7266414	chr20	2505128	2505128	40	79175	NM_024325	ZNF343	rs1783983	chr11	57420780	57420780	-3363	219539	NM_145008	YPEL4
rs10490908	chr10	116616162	116616162	34659	57700	NM_020940	FAM160B1	rs1784559	chr11	118901614	118901614	2	2542	NM_001467	SLC37A4
rs7088591	chr10	59724403	59724403	303291	253430	NM_152230	IPMK	rs2966122	chr16	81504477	81504477	-24477	80790	NM_030629	CMIP
rs3809471	chr15	44719622	44719622	43	51496	NM_016396	CTDSPL2	rs3813228	chr2	74007345	74007345	-61	8446	NM_003584	DUSP11
rs17336552	chr9	86933046	86933046	22648	64078	NM_022127	SLC28A3	rs1229582	chr18	53902392	53902392	-97625	100505474	NR_040025	LINC01539
rs6778080	chr3	49317338	49317338	-2830	375341	NM_198562	C3orf62	rs7590835	chr2	38893950	38893950	898	130589	NM_138801	GALM
rs16900768	chr8	126649511	126649511	205060	10221	NM_025195	TRIB1	rs12541389	chr8	129243389	129243389	81027	100302281	NR_031613	MIR1208
rs12124752	chr1	31869328	31869328	-13084	347735	NM_018565	SERINC2	rs10929642	chr2	10381996	10381996	-49199	100422929	NR_036222	MIR4261
rs6570642	chr6	100748384	100748384	163167	6492	NM_005068	SIM1	rs10519313	chr15	51915812	51915812	-845	23312	NM_015263	DMXL2
rs1054627	chr4	88732692	88732692	-9858	56955	NM_020203	MEPE	rs138843	chr22	50183162	50183162	36386	23774	NM_014577	BRD1
rs4366668	chr15	65903398	65903398	88	81556	NM_030800	INTS14	rs4820824	chr22	30360915	30360915	-42123	102466742	NR_106876	MIR6818
rs12374658	chr6	109345930	109345930	-15172	27244	NM_014454	SESN1	rs7000503	chr8	71688332	71688332	106650	389668	NM_001011720	XKR9
rs9949546	chr18	32862807	32862807	7402	100101467	NM_001112734	ZSCAN30	rs236444	chr6	36723704	36723704	1482	57699	NM_020939	CPNE5
rs1024196	chr6	56507489	56507489	205	667	NM_001723	DST	rs2758884	chr6	39250651	39250651	31585	89822	NM_031460	KCNK17
rs7241364	chr18	9685465	9685465	-22763	11031	NM_006868	RAB31	rs700361	chr13	77599954	77599954	1377	26224	NM_012158	FBXL3
rs11870474	chr17	73030810	73030810	2148	23510	NM_015353	KCTD2	rs3847415	chr10	32219456	32219456	-1652	94134	NM_018287	ARHGAP12
rs493446	chr1	155880573	155880573	133	6016	NM_006912	RIT1	rs10922298	chr1	197811566	197811566	-60116	388722	NM_001024594	C1orf53
rs2070736	chr19	46286714	46286714	-899	1760	NM_004409	DMPK	rs13058084	chr22	30679682	30679682	5934	652968	NM_001037666	GATSL3
rs731834	chr2	113957198	113957198	25638	23550	NM_012455	PSD4	rs11155047	chr6	139592276	139592276	20932	167838	NM_153235	TXLNB
rs3863130	chr4	141995857	141995857	58759	57484	NM_020724	RNF150	rs10072596	chr5	40407033	40407033	-272999	5734	NM_000958	PTGER4
rs332668	chr2	119497419	119497419	108340	2019	NM_001426	EN1	rs855754	chr7	149422718	149422718	10616	84626	NM_032534	KRBA1
rs916134	chr12	54069803	54069803	306	517	NM_005176	ATP5G2	rs2030680	chr7	150130752	150130752	10	285972	NR_034033	LINC00996
rs11880651	chr19	44331798	44331798	325	284349	NM_181845	ZNF283	rs11101060	chr10	50451843	50451843	55095	100506769	NR_108038	C10orf71-AS1
rs2836784	chr21	40329845	40329845	-19492	400867	NR_120405	LOC400867	rs13223819	chr7	106103210	106103210	-177572	10135	NM_005746	NAMPT
rs11107921	chr12	95567034	95567034	44206	55785	NM_018351	FGD6	rs945763	chr20	4056123	4056123	-59885	11237	NM_007219	RNF24
rs6437640	chr3	105751025	105751025	-162759	868	NM_170662	CBLB	rs9384681	chr6	108890069	108890069	8000	2309	NM_001455	FOXO3
rs10495160	chr1	221135961	221135961	-82479	100873924	NR_046901	HLX-AS1	rs10792265	chr11	60100619	60100619	-1736	245802	NM_139249	MS4A6E
rs7767167	chr6	32765182	32765182	19643	3112	NM_002120	HLA-DOB	rs2279339	chr10	60144998	60144998	95	7019	NM_003201	TFAM
rs4912486	chr3	184086969	184086969	6198	5437	NM_006232	POLR2H	rs6480616	chr10	74057844	74057844	24167	54541	NM_019058	DDIT4
rs7903422	chr10	113968790	113968790	-25253	57678	NM_020918	GPAM	rs10929512	chr2	8314429	8314429	154120	339789	NM_207358	LINC00299
rs11691507	chr2	118879812	118879812	33686	51141	NM_016133	INSIG2	rs7295	chr8	38831059	38831059	-609	203100	NM_153692	HTRA4
rs1048892	chr3	113464859	113464859	287	80218	NM_025146	NAA50	rs1204552	chr20	34638903	34638903	-21	647979	NR_027451	NORAD
rs17236975	chr7	37946958	37946958	9567	6424	NM_003014	SFRP4	rs17635335	chr10	126417181	126417181	15749	9679	NM_014661	FAM53B
rs9376710	chr6	143193404	143193404	72934	3097	NM_006734	HIVEP2	rs4071558	chr11	30344591	30344591	-55	120534	NM_152316	ARL14EP
rs13337076	chr16	88366673	88366673	-127206	84627	NM_001127464	ZNF469	rs16893214	chr8	120845035	120845035	39	6873	NM_003184	TAF2
rs7804281	chr7	127805155	127805155	-42770	406917	NR_029596	MIR129-1	rs7144647	chr14	105527116	105527116	4771	29933	NM_013345	GPR132
rs6551292	chr3	88237697	88237697	-38681	8545	NM_003663	CGGBP1	rs726217	chr20	23584116	23584116	2494	128822	NM_001008693	CST9
rs1026328	chr2	166474601	166474601	45755	80034	NM_024969	CSRNP3	rs2798289	chr4	3047537	3047537	28704	100750326	NR_045414	HTT-AS
rs2838075	chr21	43036634	43036634	-62828	54090	NR_024367	LINC00111	rs4978343	chr9	110820132	110820132	-568131	9314	NM_004235	KLF4
rs8047149	chr16	85364315	85364315	-24384	100847022	NR_049816	MIR5093	rs10742177	chr11	3853146	3853146	9067	391	NM_001665	RHOG
rs11108551	chr12	96895308	96895308	11959	144535	NM_198520	CFAP54	rs6135095	chr20	1474405	1474405	-2172	284759	NM_001122962	SIRPB2
rs6811244	chr4	157535527	157535527	357019	56034	NM_016205	PDGFC	rs11634618	chr15	70549966	70549966	-159710	7090	NM_005078	TLE3
rs17524238	chr13	67943173	67943173	-3346	100874145	NR_130792	LINC00364	rs7706771	chr5	95595365	95595365	172498	5122	NM_000439	PCSK1
rs7432439	chr3	98691901	98691901	-71368	131566	NM_080927	DCBLD2	rs13120630	chr4	79589102	79589102	21954	100505702	NR_038303	LINC01094
rs13031916	chr2	215514980	215514980	140074	100885780	NR_047698	VWC2L-IT1	rs4666028	chr2	28088580	28088580	-22996	9577	NM_004899	BRE
rs10216467	chr8	55483583	55483583	-45044	6101	NM_006269	RP1	rs4656945	chr1	160838107	160838107	-5415	51744	NM_016382	CD244
rs285073	chr13	98739932	98739932	-54884	10160	NM_005766	FARP1	rs7746727	chr6	139613017	139613017	191	167838	NM_153235	TXLNB
rs701699	chr6	72179308	72179308	48578	102724000	NR_121615	LINC01626	rs8127569	chr21	34756105	34756105	-19097	3460	NM_005534	IFNGR2
rs344027	chr3	156468393	156468393	61417	647033	NR_003284	PA2G4P4	rs11836324	chr12	8101326	8101326	-12434	6515	NM_006931	SLC2A3
rs12341394	chr9	22148055	22148055	-138743	1030	NM_004936	CDKN2B	rs10772335	chr12	10766244	10766244	-36	55110	NM_018048	MAGOHB
rs7019095	chr9	124747323	124747323	108562	158135	NM_194252	TTLL11	rs11204024	chr8	19058430	19058430	44602	100128993	NR_038919	LOC100128993
rs6881393	chr5	33257958	33257958	-182844	6897	NM_152295	TARS	rs2927327	chr16	81511534	81511534	-17420	80790	NM_030629	CMIP
rs17101919	chr14	65007547	65007547	361	3306	NM_021979	HSPA2	rs4315752	chr4	175535392	175535392	-91343	3248	NM_000860	HPGD
rs6912002	chr6	32765268	32765268	19557	3112	NM_002120	HLA-DOB	rs16821	chr5	173207311	173207311	10634	101928154	NR_108028	LINC01485
rs10750143	chr11	119332065	119332065	-36370	7070	NM_006288	THY1	rs4301826	chr12	52560231	52560231	25553	144501	NM_182507	KRT80
rs2653321	chr3	187286130	187286130	102071	6750	NM_001048	SST	rs314145	chr5	169831686	169831686	-15005	3779	NM_004137	KCNMB1
rs12464722	chr2	19341657	19341657	-114931	400945	NR_135287	LINC01376	rs1953126	chr9	123640500	123640500	-894	26147	NM_015651	PHF19
rs524	chr19	49379167	49379167	3518	23645	NM_014330	PPP1R15A	rs12187537	chr5	131939904	131939904	37578	101927761	NR_132124	TH2LCRR
rs2745578	chr6	1596405	1596405	-9361	101927703	NR_125804	FOXCUT	rs764934	chr10	108717792	108717792	206674	114815	NM_052918	SORCS1
rs3856955	chr4	5774868	5774868	61944	2121	NM_014556	EVC	rs12271078	chr11	104576576	104576576	-96546	102723895	NR_120585	LOC102723895
rs4435314	chr17	7835659	7835659	217	116840	NM_053051	CNTROB	rs17273777	chr16	17157228	17157228	-71133	102723692	NR_135179	LOC102723692
rs10255575	chr7	24922835	24922835	9405	26031	NM_015550	OSBPL3	rs4756085	chr11	33958433	33958433	-44597	4005	NM_005574	LMO2
rs17414905	chr1	95239080	95239080	-27624	100616321	NR_039620	MIR378G	rs8106495	chr19	36394678	36394678	1296	10870	NM_014266	HCST
rs6973250	chr7	6066005	6066005	-5002	100310846	NM_001271700	ANKRD61	rs2706228	chr13	51288236	51288236	-93755	100874074	NR_046551	DLEU7-AS1
rs2236024	chr20	23331021	23331021	-352	29107	NM_013248	NXT1	rs11973801	chr7	99102911	99102911	338	23660	NM_014569	ZKSCAN5
rs10168553	chr2	220007414	220007414	18173	79840	NM_024782	NHEJ1	rs3129234	chr6	33111347	33111347	246	414768	NR_138084	HCG24
rs372645	chr5	34627578	34627578	-28855	26064	NM_015577	RAI14	rs10783299	chr12	49390677	49390677	2411	23109	NM_015086	DDN
rs2578693	chr3	45649417	45649417	13094	8994	NM_014240	LIMD1	rs3746424	chr20	49546633	49546633	-888	101927631	NR_110007	ADNP-AS1
rs12719578	chr6	8181299	8181299	-78471	100526837	NR_037618	EEF1E1-BLOC1S5	rs4821544	chr22	37258503	37258503	1473	4689	NM_000631	NCF4
rs916962	chr14	68993578	68993578	101926	100996664	NR_135816	LOC100996664	rs12538787	chr7	129499232	129499232	-84378	406959	NR_029615	MIR183
rs1860403	chr10	29546473	29546473	-31517	84569	NM_032517	LYZL1	rs2041751	chr2	102698360	102698360	11524	3554	NM_000877	IL1R1
rs1565796	chr2	53724279	53724279	-270641	494143	NM_001008708	CHAC2	rs2728478	chr7	47190378	47190378	431364	64759	NM_022748	TNS3
rs4925082	chr17	19994673	19994673	4338	92521	NM_152904	SPECC1	rs4712871	chr6	24990605	24990605	51911	9750	NM_014722	FAM65B
rs7348188	chr20	1098954	1098954	137	105372493	NR_136535	LOC105372493	rs3118727	chr13	27825753	27825753	60	100131205	NR_026911	RPL21P28
rs4789788	chr17	80510285	80510285	32691	3607	NM_004514	FOXK2	rs11167540	chr5	150588298	150588298	15356	26112	NM_015621	CCDC69
rs2041893	chr12	107350376	107350376	-187	90488	NM_152261	TMEM263	rs6911009	chr6	6807071	6807071	-184012	285780	NM_173675	LY86-AS1
rs11249215	chr1	25297184	25297184	-5683	864	NM_004350	RUNX3	rs2877560	chr3	121699238	121699238	41889	286676	NM_175924	ILDR1
rs4823601	chr22	47549823	47549823	-191498	339685	NR_038922	LOC339685	rs8115257	chr20	25207931	25207931	-20775	5834	NM_002862	PYGB
rs220310	chr21	43518323	43518323	10321	150147	NM_152507	UMODL1-AS1	rs289703	chr16	57048118	57048118	-2868	84166	NM_032206	NLRC5
rs917609	chr17	16246608	16246608	10204	201161	NM_181716	CENPV	rs17821294	chr17	1459583	1459583	6527	5306	NM_006224	PITPNA
rs973219	chr6	17393525	17393525	-211	10486	NM_006366	CAP2	rs3910910	chr10	49842655	49842655	17906	58504	NM_021226	ARHGAP22
rs12713257	chr2	54629851	54629851	-53603	6711	NM_003128	SPTBN1	rs10931735	chr2	197114700	197114700	-10048	101927482	NR_110225	LOC101927482
rs2301762	chr16	3550977	3550977	32	23059	NM_015041	CLUAP1	rs2232993	chr19	39109784	39109784	70	27335	NM_013234	EIF3K
rs17783100	chr12	90267832	90267832	-73638	105369891	NR_135019	LOC105369891	rs13318637	chr3	116755540	116755540	115262	100506724	NR_121607	LINC00901
rs6678590	chr1	8886422	8886422	-8723	473	NM_012102	RERE	rs9787138	chr1	55416444	55416444	-29893	199964	NM_182532	TMEM61
rs1194593	chr1	154245512	154245512	473	10456	NM_006118	HAX1	rs17591178	chr13	51578112	51578112	62181	2974	NM_004129	GUCY1B2
rs1203619	chr1	14076565	14076565	689	7799	NM_012231	PRDM2	rs9908425	chr17	72685025	72685025	17769	326624	NM_175738	RAB37
rs1040988	chr13	27977300	27977300	-21381	2971	NM_002097	GTF3A	rs16859134	chr3	129118583	129118583	-301	132241	NR_003111	RPL32P3
rs12493121	chr3	169245773	169245773	80118	105374205	NR_134932	LOC105374205	rs2202772	chr7	50109386	50109386	23474	11055	NM_007009	ZPBP
rs4633953	chr2	69171098	69171098	9004	200504	NM_182536	GKN2	rs37491	chr5	57590471	57590471	165495	10769	NM_006622	PLK2
rs17779822	chr4	73761638	73761638	173838	285521	NM_173827	COX18	rs2532105	chr15	91355485	91355485	-56337	5045	NM_002569	FURIN
rs6818414	chr4	16600664	16600664	299768	9079	NM_001290	LDB2	rs959049	chr3	88111195	88111195	-3049	8545	NM_003663	CGGBP1
rs1612653	chr11	123431852	123431852	882	57476	NM_020716	GRAMD1B	rs10798922	chr1	33446878	33446878	-16464	127544	NM_153341	RNF19B
rs1887619	chr9	16459251	16459251	-182940	100129385	NM_001271829	C9orf92	rs4736431	chr8	134090443	134090443	-17840	6503	NM_006748	SLA
rs6972121	chr7	46948331	46948331	-211611	730338	NR_134575	LOC730338	rs6739632	chr2	240207019	240207019	-20138	100423043	NR_036229	MIR4269
rs16936919	chr9	18632055	18632055	58751	100422869	NR_036107	MIR3152	rs1866831	chr8	53373672	53373672	-51233	9705	NM_014682	ST18
rs7850573	chr9	71747260	71747260	11080	9414	NM_004817	TJP2	rs12344857	chr9	134466700	134466700	-60038	83549	NM_031432	UCK1
rs10202823	chr2	172780132	172780132	1197	8520	NM_003642	HAT1	rs204994	chr6	32154998	32154998	-2899	177	NM_001136	AGER
rs2959811	chr8	6391566	6391566	29218	285	NM_001147	ANGPT2	rs554344	chr11	104895197	104895197	-1302	838	NM_004347	CASP5
rs2538066	chr7	54973910	54973910	-112804	1956	NM_005228	EGFR	rs2525739	chr7	120629270	120629270	-175	79974	NM_024913	CPED1
rs12731636	chr1	118296638	118296638	148034	54855	NM_017709	FAM46C	rs2072449	chr12	8210637	8210637	8430	719	NM_004054	C3AR1
rs12948356	chr17	59372034	59372034	73031	101927855	NR_136397	LOC101927855	rs3130456	chr6	31126252	31126252	-49	6941	NM_007109	TCF19
rs996375	chr9	72562749	72562749	-95748	256691	NM_153267	MAMDC2	rs1828836	chr17	33717917	33717917	-17197	91607	NM_152270	SLFN11
rs196033	chr6	22043658	22043658	103764	729177	NR_034143	NBAT1	rs17225261	chr12	48607012	48607012	-9937	121275	NM_001004134	OR10AD1
rs11175856	chr12	66064473	66064473	-28321	100507065	NR_120431	LOC100507065	rs1791082	chr18	3340570	3340570	-71355	7050	NM_003244	TGIF1
rs4660652	chr1	39457859	39457859	943	79647	NM_024595	AKIRIN1	rs12450371	chr17	1667674	1667674	1576	5176	NM_002615	SERPINF1
rs13111483	chr4	185458566	185458566	-62840	3660	NM_002199	IRF2	rs989767	chr10	20105936	20105936	564	84898	NM_032812	PLXDC2
rs17297770	chr11	29350878	29350878	653062	106456574	NR_132652	LINC01616	rs9990343	chr3	46339812	46339812	-55423	729230	NM_001123041	CCR2
rs12141613	chr1	170044163	170044163	-284	22920	NM_014970	KIFAP3	rs10911901	chr1	186624006	186624006	25553	5743	NM_000963	PTGS2
rs11201697	chr10	81864184	81864184	25183	80195	NM_025125	TMEM254	rs2284552	chr21	34644082	34644082	5417	3588	NM_000628	IL10RB
rs4634634	chr8	74268826	74268826	-130	101926926	NR_125388	RDH10-AS1	rs757649	chr5	137705468	137705468	17183	51780	NM_016604	KDM3B
rs17345313	chr16	71508023	71508023	-11868	7571	NM_145911	ZNF23	rs10454907	chr5	88714549	88714549	-514627	4208	NM_002397	MEF2C
rs7533188	chr1	231041558	231041558	30966	101927604	NR_110681	LOC101927604	rs3735252	chr7	97736577	97736577	380	22853	NM_014916	LMTK2
rs349454	chr1	42269458	42269458	114920	59269	NM_024503	HIVEP3	rs2970611	chr8	132869766	132869766	-46569	23167	NM_015137	EFR3A
rs876828	chr6	11918435	11918435	83042	101928253	NR_125853	LOC101928253	rs2586759	chr18	48379064	48379064	-26368	4200	NM_002396	ME2
rs25914	chr5	108993021	108993021	-32046	4124	NM_002372	MAN2A1	rs2306067	chr2	8823553	8823553	1440	3398	NM_002166	ID2
rs13044688	chr20	57556969	57556969	706	51497	NM_016397	NELFCD	rs9901049	chr17	78739340	78739340	40092	101928855	NR_110852	LOC101928855
rs3803884	chr17	48919039	48919039	6434	124857	NM_175575	WFIKKN2	rs3828436	chr3	4782841	4782841	10433	100126791	NR_004428	EGOT
rs16922479	chr10	22863004	22863004	-136146	100499489	NR_036533	LOC100499489	rs7748741	chr6	15483498	15483498	179791	84062	NM_032122	DTNBP1
rs17333493	chr10	16819856	16819856	39597	6251	NM_012425	RSU1	rs4797775	chr18	13450974	13450974	-8972	100847080	NR_049822	MIR5190
rs2890776	chr9	38141337	38141337	-72127	6461	NM_003028	SHB	rs7174497	chr15	52048174	52048174	4416	29767	NM_014548	TMOD2
rs12146493	chr11	65547333	65547333	729	91056	NM_138368	AP5B1	rs11055879	chr12	14405887	14405887	-112679	55729	NM_018179	ATF7IP
rs604196	chr6	132644035	132644035	78638	26002	NM_015529	MOXD1	rs7644746	chr3	183596184	183596184	6512	55486	NM_018622	PARL
rs947495	chr1	160232676	160232676	-326	50717	NM_015726	DCAF8	rs1449531	chr3	16840813	16840813	-85639	23228	NM_015184	PLCL2
rs2293242	chr6	34949607	34949607	92569	23294	NM_015245	ANKS1A	rs6800237	chr3	183259865	183259865	-6658	100874019	NR_046687	KLHL6-AS1
rs1886964	chr13	47175084	47175084	47788	23143	NM_015116	LRCH1	rs16966213	chr15	38361447	38361447	28853	101928227	NR_120330	LOC101928227
rs4978126	chr9	21615699	21615699	-56002	554202	NR_027054	MIR31HG	rs8009358	chr14	68349844	68349844	59535	5890	NM_002877	RAD51B
rs7681837	chr4	69771114	69771114	46395	79799	NM_024743	UGT2A3	rs9584312	chr13	96132624	96132624	46771	9071	NM_006984	CLDN10
rs7175704	chr15	64309565	64309565	28956	23604	NM_014326	DAPK2	rs1617315	chr6	47102342	47102342	-92243	266977	NM_025048	ADGRF1
rs11066128	chr12	112450754	112450754	269	89894	NM_138341	TMEM116	rs751732	chr19	33462938	33462938	-3	84902	NM_032816	CEP89
rs4876783	chr8	118991029	118991029	133029	2131	NM_000127	EXT1	rs1668178	chr8	109191700	109191700	69259	3646	NM_001568	EIF3E
rs17098632	chr14	61978454	61978454	58458	101927780	NR_110416	LOC101927780	rs2696000	chr12	105043823	105043823	58412	100500843	NR_037487	MIR3922
rs1569783	chr1	54247271	54247271	-47394	148979	NM_147193	GLIS1	rs10473209	chr5	40648883	40648883	-31149	5734	NM_000958	PTGER4
rs2515480	chr8	6389280	6389280	31504	285	NM_001147	ANGPT2	rs6487480	chr12	25539340	25539340	-135475	3845	NM_004985	KRAS
rs2238096	chr12	2749913	2749913	31473	100874235	NR_046579	CACNA1C-AS2	rs2279128	chr8	71581559	71581559	-41	389668	NM_001011720	XKR9
rs6706351	chr2	224784461	224784461	25643	57590	NM_020830	WDFY1	rs10747699	chr12	54955324	54955324	96	5153	NM_000924	PDE1B
rs3762314	chr1	67896672	67896672	-549	26135	NM_015640	SERBP1	rs3128504	chr9	90329781	90329781	-11193	1514	NM_001912	CTSL
rs342309	chr4	157811441	157811441	81105	56034	NM_016205	PDGFC	rs12372796	chr12	94517909	94517909	-24590	10154	NM_005761	PLXNC1
rs7163869	chr15	38988391	38988391	-408	400359	NM_207444	C15orf53	rs6045698	chr20	1946229	1946229	18373	727993	NR_134520	LOC727993
rs884826	chr11	67806129	67806129	-333	10312	NM_006019	TCIRG1	rs2301762	chr16	3550977	3550977	32	23059	NM_015041	CLUAP1
rs12539661	chr7	17273816	17273816	-64460	196	NM_001621	AHR	rs6435287	chr2	206411325	206411325	-135899	8828	NM_003872	NRP2
rs327267	chr5	38651230	38651230	-55723	3977	NM_002310	LIFR	rs4669364	chr2	9277237	9277237	-69657	8853	NM_003887	ASAP2
rs454690	chr3	41179628	41179628	-61287	1499	NM_001904	CTNNB1	rs1510611	chr2	54865527	54865527	79996	6711	NM_003128	SPTBN1
rs8077478	chr17	21355989	21355989	47541	100134444	NM_001194958	KCNJ18	rs6503807	chr17	45772932	45772932	302	9755	NM_014726	TBKBP1
rs2289123	chr11	89224718	89224718	15	50507	NM_016931	NOX4	rs2627690	chr4	88653616	88653616	-67086	3381	NM_004967	IBSP
rs4888379	chr16	75340231	75340231	-38280	9564	NM_014567	BCAR1	rs7870323	chr9	72552407	72552407	-106090	256691	NM_153267	MAMDC2
rs7698262	chr4	187661911	187661911	-16924	2195	NM_005245	FAT1	rs890732	chr5	134582807	134582807	1060	340073	NR_037895	C5orf66-AS2
rs6724337	chr2	172735329	172735329	15487	8604	NM_003705	SLC25A12	rs2036295	chr3	46100691	46100691	-31712	2829	NM_005283	XCR1
rs7945071	chr11	110243922	110243922	18083	105369486	NR_135100	LOC105369486	rs2070947	chr21	46340843	46340843	34	3689	NM_000211	ITGB2
rs3818377	chr13	107186934	107186934	454	1948	NM_004093	EFNB2	rs6767308	chr3	120067212	120067212	974	116064	NM_001099678	LRRC58
rs153570	chr5	112299978	112299978	-12429	167227	NM_152624	DCP2	rs17643398	chr6	41169679	41169679	-754	79865	NM_024807	TREML2
rs256653	chr12	30948848	30948848	233	100287314	NR_040245	LINC00941	rs9859117	chr3	127397553	127397553	5772	80325	NM_032548	ABTB1
rs7310545	chr12	112443960	112443960	7063	89894	NM_138341	TMEM116	rs3783786	chr14	61937224	61937224	99688	101927780	NR_110416	LOC101927780
rs10507364	chr13	26761382	26761382	34512	6049	NM_005977	RNF6	rs7250851	chr19	52246321	52246321	8829	2357	NM_002029	FPR1
rs573738	chr9	136001994	136001994	2794	5900	NM_006266	RALGDS	rs11147282	chr12	133758100	133758100	40	10795	NM_003415	ZNF268
rs699420	chr6	128260934	128260934	-21158	387357	NM_001010923	THEMIS	rs5997408	chr22	29207915	29207915	-11355	7494	NM_005080	XBP1
rs6694387	chr1	172292205	172292205	-97623	92346	NM_139240	C1orf105	rs935965	chr4	928684	928684	-2506	2580	NM_005255	GAK
rs4853680	chr2	191023961	191023961	8989	84281	NM_032321	C2orf88	rs9269080	chr6	32440969	32440969	33350	3122	NM_019111	HLA-DRA
rs226504	chr22	45705383	45705383	302	55007	NM_017911	FAM118A	rs17676291	chr2	74200131	74200131	8435	100874048	NR_104029	DGUOK-AS1
rs6830624	chr4	104020422	104020422	602	56898	NM_020139	BDH2	rs12334878	chr8	142094777	142094777	-43943	22898	NM_014957	DENND3
rs7121418	chr11	47165106	47165106	33570	84364	NM_032389	ARFGAP2	rs11965272	chr6	119990151	119990151	119178	105377975	NR_134600	LOC105377975
rs886424	chr6	30782002	30782002	16434	401247	NR_130726	LINC00243	rs7217365	chr17	27434490	27434490	-31863	9220	NM_004740	TIAF1
rs3860158	chr9	113598869	113598869	167818	4593	NM_005592	MUSK	rs2613278	chr8	53376564	53376564	-54125	9705	NM_014682	ST18
rs1875025	chr8	129090402	129090402	29004	100302175	NR_031612	MIR1207	rs12692962	chr2	172003251	172003251	14159	9874	NM_012290	TLK1
rs7143743	chr14	76127805	76127805	254	23093	NM_015072	TTLL5	rs3808977	chr11	95657761	95657761	-390	8898	NM_016156	MTMR2
rs1837606	chr11	15838137	15838137	153030	102464826	NR_106721	MIR6073	rs830620	chr3	71679148	71679148	-46008	27086	NM_032682	FOXP1
rs632470	chr3	197536553	197536553	18456	84859	NM_032773	LRCH3	rs697642	chr6	112053105	112053105	-11840	2534	NM_002037	FYN
rs6445937	chr3	57969365	57969365	-24762	2317	NM_001457	FLNB	rs6535836	chr4	153022292	153022292	322	100996286	NR_121627	LOC100996286
rs9401589	chr6	123074621	123074621	4275	2173	NM_001446	FABP7	rs9985550	chr4	8289807	8289807	18315	94031	NM_053044	HTRA3
rs7756651	chr6	7692576	7692576	-33756	654	NM_001718	BMP6	rs12672278	chr7	138777415	138777415	17050	56829	NM_020119	ZC3HAV1
rs6648	chr20	47895242	47895242	63	441951	NR_003604	ZFAS1	rs17262729	chr4	119912975	119912975	102979	171024	NM_133477	SYNPO2
rs7453812	chr6	153405199	153405199	47190	26575	NM_012419	RGS17	rs4777283	chr15	70778839	70778839	100106	101929151	NR_135691	LOC101929151
rs7100430	chr10	96122543	96122543	190	64318	NM_022451	NOC3L	rs13242357	chr7	158489040	158489040	8482	54892	NM_017760	NCAPG2
rs7673349	chr4	169508705	169508705	-44063	23022	NM_016081	PALLD	rs9559567	chr13	110014023	110014023	-39020	104326054	NR_126361	LINC00399
rs4547658	chr3	30140568	30140568	-164921	100873977	NR_046556	RBMS3-AS1	rs6132239	chr20	19867042	19867042	-123	54453	NM_018993	RIN2
rs2173891	chr6	117851566	117851566	47799	285761	NM_173674	DCBLD1	rs2501274	chr1	22380012	22380012	892	998	NM_001791	CDC42
rs6750599	chr2	111893869	111893869	15378	10018	NM_006538	BCL2L11	rs1439926	chr2	224330795	224330795	136422	7857	NM_003469	SCG2
rs10056016	chr5	17763145	17763145	-44238	646241	NR_134286	LOC646241	rs305070	chr16	85949424	85949424	-2529	102466732	NR_106832	MIR6774
rs17685876	chr18	55317121	55317121	19587	100505549	NM_001242804	LOC100505549	rs4310431	chr1	231922559	231922559	31704	27184	NR_002227	DISC2
rs10088801	chr8	142275801	142275801	-11073	57210	NM_001080431	SLC45A4	rs1346946	chr4	90218311	90218311	10850	285513	NM_198281	GPRIN3
rs1025921	chr10	4713705	4713705	6557	100216001	NR_024475	LINC00704	rs1339766	chr1	36855694	36855694	-4166	83931	NM_032017	STK40
rs7333485	chr13	43294451	43294451	-61235	144809	NM_182508	FAM216B	rs11172169	chr12	57733539	57733539	1689	22864	NM_014925	R3HDM2
rs2861550	chr13	24844856	24844856	31	221178	NM_153023	SPATA13	rs11140088	chr9	86048288	86048288	34369	257019	NM_174938	FRMD3
rs448829	chr19	44406321	44406321	-366	100505715	NR_038334	LOC100505715	rs2900180	chr9	123706382	123706382	-14931	7185	NM_005658	TRAF1
rs1875107	chr3	177167376	177167376	7667	100505566	NR_047568	LINC00578	rs17777931	chr10	103746426	103746426	69506	79591	NM_024541	C10orf76
rs12117124	chr1	80365532	80365532	-635908	101927412	NR_125940	LINC01781	rs556075	chr19	3185636	3185636	-239	56926	NM_020170	NCLN
rs2275510	chr9	125811122	125811122	15200	2844	NM_005294	GPR21	rs844833	chr20	23086083	23086083	-19106	22918	NM_012072	CD93
rs764673	chr20	42553993	42553993	9211	84969	NM_032883	TOX2	rs11728342	chr4	169361897	169361897	39768	91351	NM_001012967	DDX60L
rs12113120	chr7	158470080	158470080	27442	54892	NM_017760	NCAPG2	rs13122111	chr4	6889644	6889644	-21527	57533	NM_020773	TBC1D14
rs4759345	chr12	54583204	54583204	-426	23583	NM_014311	SMUG1	rs4771629	chr13	110039995	110039995	-13048	104326054	NR_126361	LINC00399
rs283111	chr5	32116214	32116214	58211	64083	NM_022130	GOLPH3	rs7651412	chr3	143545256	143545256	22117	285195	NM_173653	SLC9A9
rs11848866	chr14	55109577	55109577	75247	23034	NM_015589	SAMD4A	rs4336318	chr5	179051238	179051238	-516	3187	NM_005520	HNRNPH1
rs1000731	chr1	231963491	231963491	-9228	27184	NR_002227	DISC2	rs9909443	chr17	73308346	73308346	-22816	60386	NM_021734	SLC25A19
rs288036	chr5	138210895	138210895	-24	1495	NM_001903	CTNNA1	rs2594460	chr7	114582695	114582695	20486	29969	NM_199072	MDFIC
rs4761744	chr12	94171017	94171017	-39418	101928731	NR_110092	LOC101928731	rs4726345	chr7	140857141	140857141	83109	100507421	NM_001195278	TMEM178B
rs2292919	chr3	140661474	140661474	812	55186	NM_018155	SLC25A36	rs7167146	chr15	45571386	45571386	34	101928414	NR_120335	LOC101928414
rs327268	chr5	38651137	38651137	-55630	3977	NM_002310	LIFR	rs1874308	chr12	54954356	54954356	-872	5153	NM_000924	PDE1B
rs1512291	chr2	9133569	9133569	10310	129642	NM_138799	MBOAT2	rs2610022	chr8	57479269	57479269	-6887	100507632	NR_038236	LINC00968
rs3807067	chr6	170190200	170190200	31	80069	NM_025002	LINC00574	rs4674947	chr2	225747510	225747510	64272	55619	NM_014689	DOCK10
rs11169335	chr12	50636364	50636364	-8369	100302220	NR_031625	MIR1293	rs16953543	chr15	69886146	69886146	1607	104472713	NR_126437	PCAT29
rs6502266	chr17	13395720	13395720	109539	9955	NM_006042	HS3ST3A1	rs1788826	chr18	21154024	21154024	12557	4864	NM_000271	NPC1
rs9755034	chr3	42201759	42201759	98	22906	NM_014965	TRAK1	rs11775436	chr8	117300251	117300251	37046	100859921	NR_046215	LINC00536
rs1034958	chr7	16101765	16101765	-148346	100506025	NR_038946	ISPD-AS1	rs10901846	chr10	126646271	126646271	15579	54764	NM_017580	ZRANB1
rs10094267	chr8	59878580	59878580	153187	9760	NM_014729	TOX	rs2056226	chr1	206997892	206997892	-4330	29949	NM_013371	IL19
rs7331929	chr13	43294489	43294489	-61197	144809	NM_182508	FAM216B	rs7696969	chr4	143326714	143326714	440974	8821	NM_003866	INPP4B
rs12212337	chr6	141764804	141764804	645132	4829	NM_002511	NMBR	rs12032308	chr1	171404123	171404123	-50543	23215	NM_015172	PRRC2C
rs1863679	chr2	172017906	172017906	-496	9874	NM_012290	TLK1	rs7178117	chr15	67425456	67425456	-4903	4088	NM_005902	SMAD3
rs4324853	chr7	7196361	7196361	-25885	56913	NM_020156	C1GALT1	rs7334665	chr13	53522196	53522196	-80680	10562	NM_006418	OLFM4
rs4796807	chr17	76713750	76713750	-636	9267	NM_004762	CYTH1	rs17189726	chr13	96131262	96131262	45409	9071	NM_006984	CLDN10
rs10089613	chr8	122526046	122526046	-125540	594842	NR_002835	HAS2-AS1	rs916962	chr14	68993578	68993578	101926	100996664	NR_135816	LOC100996664
rs12458212	chr18	34113020	34113020	130361	105372071	NR_132982	LOC105372071	rs9975588	chr21	47704896	47704896	412	8888	NM_003906	MCM3AP
rs9745279	chr15	71269771	71269771	84989	54839	NM_017691	LRRC49	rs7161778	chr15	70775208	70775208	103737	101929151	NR_135691	LOC101929151
rs3132564	chr6	31047620	31047620	26393	285834	NR_003948	HCG22	rs9940722	chr16	55471580	55471580	-41162	4313	NM_004530	MMP2
rs11617305	chr13	31455618	31455618	-1081	440132	NR_103813	LINC00545	rs17533167	chr6	32590844	32590844	-14339	3117	NM_002122	HLA-DQA1
rs4751718	chr10	121176693	121176693	39209	100616398	NR_039829	MIR4681	rs675312	chr18	44181648	44181648	-42378	125336	NM_144612	LOXHD1
rs6449773	chr5	64438516	64438516	339231	11174	NM_197941	ADAMTS6	rs4654023	chr1	224518143	224518143	-252	4931	NM_002533	NVL
rs6844319	chr4	148024671	148024671	-157633	83894	NM_031956	TTC29	rs4563850	chr8	135725799	135725799	-507	57623	NM_020863	ZFAT
rs6588107	chr1	65399308	65399308	32944	3716	NM_002227	JAK1	rs7671899	chr4	4270726	4270726	-20757	85013	NM_032927	TMEM128
rs9611466	chr22	41426299	41426299	43426	106635682	NR_132979	SNORD140	rs3213745	chr2	37458711	37458711	29	10153	NM_005760	CEBPZ
rs2844670	chr6	31005726	31005726	-15501	285834	NR_003948	HCG22	rs2609811	chr10	14784890	14784890	32006	83641	NM_031453	FAM107B
rs11204024	chr8	19058430	19058430	44602	100128993	NR_038919	LOC100128993	rs12041550	chr1	88292547	88292547	-455209	100505768	NR_038324	LINC01364
rs6825825	chr4	11743843	11743843	-313306	9957	NM_005114	HS3ST1	rs2564372	chr2	198307813	198307813	-7996	23451	NM_012433	SF3B1
rs950922	chr1	21880068	21880068	44217	249	NM_000478	ALPL	rs9957978	chr18	3037610	3037610	-25665	9663	NM_014646	LPIN2
rs5752571	chr22	27908236	27908236	201624	100507657	NR_134581	LOC100507657	rs12367431	chr12	94517804	94517804	-24695	10154	NM_005761	PLXNC1
rs11084686	chr19	33463245	33463245	122	91442	NM_152266	FAAP24	rs13012495	chr2	99365644	99365644	-18055	11320	NM_012214	MGAT4A
rs2179534	chr16	1458561	1458561	6160	64718	NM_023076	UNKL	rs962771	chr10	90593692	90593692	18040	118932	NM_144590	ANKRD22
rs267240	chr3	45617491	45617491	-18832	8994	NM_014240	LIMD1	rs2732596	chr17	44269546	44269546	620	284058	NM_015443	KANSL1
rs2279885	chr1	31845686	31845686	449	2170	NM_004102	FABP3	rs13226670	chr7	89808512	89808512	24823	26872	NM_012449	STEAP1
rs6711812	chr2	19825924	19825924	-242691	400946	NR_033875	LINC00954	rs981947	chr2	71357710	71357710	266	10199	NM_005791	MPHOSPH10
rs13023003	chr2	28032137	28032137	37553	9553	NM_004891	MRPL33	rs7301780	chr12	15135435	15135435	9479	5149	NM_006205	PDE6H
rs7175761	chr15	65321423	65321423	554	123263	NM_139242	MTFMT	rs807374	chr14	99539790	99539790	198260	64919	NM_022898	BCL11B
rs882980	chr9	116683645	116683645	45083	114991	NM_133374	ZNF618	rs2073525	chr6	33290825	33290825	-32	1616	NM_001350	DAXX
rs2237467	chr7	50733316	50733316	39682	2887	NM_005311	GRB10	rs606671	chr11	114271207	114271207	-44	10179	NM_016090	RBM7
rs7945555	chr11	103553485	103553485	-167149	100616457	NR_039842	MIR4693	rs2012022	chr2	46748395	46748395	21301	90423	NM_080653	ATP6V1E2
rs8124340	chr20	49379738	49379738	31657	84612	NM_032521	PARD6B	rs2815050	chr6	39250821	39250821	31415	89822	NM_031460	KCNK17
rs4965572	chr15	100600599	100600599	253371	400464	NM_001013670	LOC400464	rs926914	chr22	41418154	41418154	51571	106635682	NR_132979	SNORD140
rs495838	chr13	51086107	51086107	15478	103689915	NR_125753	DLEU1-AS1	rs6611	chr14	103195850	103195850	-47966	7187	NM_003300	TRAF3
rs527	chr19	49379182	49379182	3533	23645	NM_014330	PPP1R15A	rs3814511	chr9	33816476	33816476	-706	54926	NM_017811	UBE2R2
rs509863	chr4	13969909	13969909	-143683	152742	NR_033931	LINC01085	rs11792480	chr9	130598125	130598125	11321	2022	NM_000118	ENG
rs258760	chr5	142557088	142557088	-14977	100874372	NR_046816	ARHGAP26-IT1	rs3115099	chr17	28019293	28019293	69157	85464	NM_033389	SSH2
rs6426545	chr1	227002878	227002878	-55395	5664	NM_000447	PSEN2	rs7637505	chr3	57968393	57968393	-25734	2317	NM_001457	FLNB
rs12035526	chr1	240827275	240827275	-51813	64388	NM_022469	GREM2	rs3027164	chr17	8060195	8060195	-4442	5187	NM_002616	PER1
rs356810	chr18	26382006	26382006	-624596	1000	NM_001792	CDH2	rs17028293	chr4	99853948	99853948	-2160	1977	NM_001968	EIF4E
rs7005793	chr8	115953557	115953557	726682	7227	NM_014112	TRPS1	rs2131426	chr6	42362957	42362957	56832	55809	NM_018415	TRERF1
rs755002	chr11	119439498	119439498	-143803	7070	NM_006288	THY1	rs6789069	chr3	17087383	17087383	112695	100500913	NR_037465	MIR3714
rs6764359	chr3	149531177	149531177	702	11342	NM_007282	RNF13	rs4144907	chr11	61891350	61891350	-95	3619	NM_020238	INCENP
rs41706	chr7	139553641	139553641	24689	6916	NM_001061	TBXAS1	rs11020200	chr11	92942803	92942803	-11662	120103	NM_152313	SLC36A4
rs3785312	chr16	74498307	74498307	-42939	497190	NM_001011880	CLEC18B	rs10197694	chr2	145164666	145164666	-74565	79712	NM_024659	GTDC1
rs10962225	chr9	15936528	15936528	316577	100129385	NM_001271829	C9orf92	rs6738282	chr2	37317457	37317457	5863	253635	NM_174931	GPATCH11
rs6892539	chr5	64422082	64422082	355665	11174	NM_197941	ADAMTS6	rs2138606	chr2	113484441	113484441	37813	150468	NM_152515	CKAP2L
rs2857540	chr2	177026698	177026698	-2107	3232	NM_006898	HOXD3	rs3752120	chr19	52552021	52552021	-128	9668	NM_014650	ZNF432
rs4590434	chr8	74268718	74268718	-22	101926926	NR_125388	RDH10-AS1	rs10283129	chr8	117778673	117778673	-69	84294	NM_032334	UTP23
rs2305876	chr4	83821324	83821324	400	22872	NM_014933	SEC31A	rs7575698	chr2	118944070	118944070	-108	100506797	NR_144530	LOC100506797
rs1650130	chr12	104982468	104982468	-2943	100500843	NR_037487	MIR3922	rs7118396	chr11	47269936	47269936	85	10062	NM_005693	NR1H3
rs17487140	chr1	67018791	67018791	19152	84251	NM_032291	SGIP1	rs1533325	chr15	90754856	90754856	10294	10509	NM_020210	SEMA4B
rs4794755	chr17	35866985	35866985	17034	11072	NM_007026	DUSP14	rs10505254	chr8	116459007	116459007	221232	7227	NM_014112	TRPS1
rs4714248	chr6	39346137	39346137	53013	221458	NM_145027	KIF6	rs11263898	chr1	36912531	36912531	3555	127700	NM_145047	OSCP1
rs491730	chr9	112832400	112832400	21522	11217	NM_001004065	AKAP2	rs16911536	chr9	97429832	97429832	-27301	2203	NM_000507	FBP1
rs6728695	chr2	20714027	20714027	67195	388	NM_004040	RHOB	rs1442293	chr15	78340446	78340446	29548	23102	NM_015079	TBC1D2B
rs3808351	chr7	1126659	1126659	216	2852	NM_001505	GPER1	rs13068999	chr3	9396030	9396030	-8687	25917	NM_015453	THUMPD3
rs11789439	chr9	101820718	101820718	-46653	7046	NM_004612	TGFBR1	rs6592052	chr11	82268478	82268478	-153523	101928989	NR_120571	MIR4300HG
rs838270	chr3	189848804	189848804	-8578	55214	NM_018192	P3H2	rs34647	chr5	72112430	72112430	12	3842	NM_002270	TNPO1
rs4808167	chr19	19078300	19078300	-26259	9454	NM_004838	HOMER3	rs6020431	chr20	48925139	48925139	12740	101927586	NR_109950	LINC01271
rs7897156	chr10	124913996	124913996	236	9184	NM_004725	BUB3	rs2732540	chr11	35095486	35095486	64093	100507144	NR_120528	LOC100507144
rs1359079	chr10	116582502	116582502	999	57700	NM_020940	FAM160B1	rs377120	chr3	5241223	5241223	11864	9695	NM_014674	EDEM1
rs6773133	chr3	141030330	141030330	-12725	253461	NM_152535	ZBTB38	rs17153538	chr11	59014382	59014382	-33888	219972	NM_001039396	MPEG1
rs901367	chr6	159219604	159219604	-19407	101409257	NR_102425	EZR-AS1	rs3732289	chr2	160585398	160585398	-5004	64844	NM_022826	2017-03-07
rs6855607	chr4	54342658	54342658	-23586	100873939	NR_046622	LNX1-AS1	rs2156044	chr18	33388938	33388938	95951	406963	NR_029616	MIR187
rs2082293	chr9	133415320	133415320	39561	100272217	NR_027440	LOC100272217	rs12713662	chr2	68991965	68991965	-9968	9938	NM_014882	ARHGAP25
rs6496440	chr15	88320968	88320968	200808	145978	NM_152454	LINC00052	rs910694	chr1	66796226	66796226	-1565	5142	NM_002600	PDE4B
rs3851006	chr16	12130903	12130903	60312	92017	NM_032167	SNX29	rs4926330	chr1	68804055	68804055	-105771	79971	NM_024911	WLS
rs17350188	chr2	73964842	73964842	-309	51002	NM_016058	TPRKB	rs4813852	chr20	871830	871830	25147	51378	NM_015985	ANGPT4
rs4336318	chr5	179051238	179051238	-516	3187	NM_005520	HNRNPH1	rs12900708	chr15	67535440	67535440	11634	79719	NM_024666	AAGAB
rs7573642	chr2	213010332	213010332	280752	100313771	NR_031643	MIR548F2	rs13384240	chr2	75099872	75099872	-36386	102724515	NR_125792	LINC01291
rs9401160	chr6	119949613	119949613	78640	105377975	NR_134600	LOC105377975	rs9902811	chr17	1687178	1687178	12213	5176	NM_002615	SERPINF1
rs594628	chr11	74215895	74215895	-11137	387787	NM_001144869	LIPT2	rs3781460	chr10	126342919	126342919	-49678	101927944	NR_120630	FAM53B-AS1
rs6786959	chr3	46107253	46107253	-38274	2829	NM_005283	XCR1	rs16976343	chr15	55787253	55787253	3529	100533483	NR_037923	DYX1C1-CCPG1
rs4671898	chr2	68546374	68546374	809	25927	NM_015463	CNRIP1	rs700415	chr7	134845313	134845313	8913	78996	NM_024033	C7orf49
rs7895543	chr10	129790070	129790070	4526	5791	NM_006504	PTPRE	rs17622517	chr5	131803537	131803537	22928	3659	NM_002198	IRF1
rs4855810	chr3	88859724	88859724	-296950	2042	NM_005233	EPHA3	rs9272535	chr6	32606756	32606756	1573	3117	NM_002122	HLA-DQA1
rs7600920	chr2	161887707	161887707	-105759	10010	NM_004180	TANK	rs6452002	chr5	21808275	21808275	-76288	106635539	NR_132787	SNORA105A
rs3103003	chr6	159205668	159205668	-19883	100500851	NR_037482	MIR3918	rs4529243	chr5	117199605	117199605	133549	102467224	NR_104997	LINC02147
rs10470000	chr2	1077718	1077718	-130640	101060391	NR_136151	LOC101060391	rs1016110	chr22	42836337	42836337	-7936	150372	NM_145912	NFAM1
rs7869182	chr9	94497042	94497042	-98415	100500902	NR_037489	MIR3910-2	rs10184426	chr2	225763266	225763266	48516	55619	NM_014689	DOCK10
rs9683135	chr3	112372965	112372965	-12975	151887	NM_199511	CCDC80	rs2541593	chr16	103423	103423	209	51728	NM_016310	POLR3K
rs12236004	chr9	133639076	133639076	49808	25	NM_005157	ABL1	rs10887994	chr1	17371755	17371755	8910	6390	NM_003000	SDHB
rs10509612	chr10	92645360	92645360	13651	10556	NM_006413	RPP30	rs2780818	chr1	65307994	65307994	97216	55225	NM_018211	RAVER2
rs10817691	chr9	117720262	117720262	-27387	944	NM_001244	TNFSF8	rs4809499	chr20	61317643	61317643	-19670	100127888	NR_024470	SLCO4A1-AS1
rs583231	chr11	75314787	75314787	41686	871	NM_001235	SERPINH1	rs3730668	chr18	51795847	51795847	-2	11201	NM_007195	POLI
rs1400854	chr5	37669632	37669632	165292	2668	NM_000514	GDNF	rs10872646	chr6	150067675	150067675	33	348995	NM_024647	NUP43
rs731440	chr18	9803867	9803867	-81856	84203	NM_032243	TXNDC2	rs9902398	chr17	1686410	1686410	11445	5176	NM_002615	SERPINF1
rs4411112	chr1	88607616	88607616	-542211	5586	NM_006256	PKN2	rs1477603	chr4	88770998	88770998	15143	56955	NM_020203	MEPE
rs2290368	chr2	152266473	152266473	73	55183	NM_018151	RIF1	rs7641151	chr3	46147006	46147006	-78027	2829	NM_005283	XCR1
rs7998938	chr13	43321475	43321475	-34211	144809	NM_182508	FAM216B	rs704721	chr1	235667217	235667217	564	148789	NM_152490	B3GALNT2
rs7614107	chr3	4692739	4692739	100535	100126791	NR_004428	EGOT	rs7908500	chr10	125980011	125980011	-126888	51363	NM_014863	CHST15
rs17408223	chr2	145772882	145772882	347348	401014	NR_033870	TEX41	rs684093	chr8	109199355	109199355	61604	3646	NM_001568	EIF3E
rs3778914	chr7	66417683	66417683	31480	55069	NM_017994	TMEM248	rs6044023	chr20	16472340	16472340	81739	55614	NM_024704	KIF16B
rs12469190	chr2	36934736	36934736	10903	5212	NM_053276	VIT	rs1164858	chr12	105035860	105035860	50449	100500843	NR_037487	MIR3922
rs8009658	chr14	94950582	94950582	-7912	327657	NM_175739	SERPINA9	rs3807306	chr7	128580680	128580680	-44	3663	NM_032643	IRF5
rs10827557	chr10	36111979	36111979	44749	102578074	NR_110138	PCAT5	rs10744785	chr12	113345256	113345256	674	4938	NM_002534	OAS1
rs3798906	chr6	161458931	161458931	46172	4216	NM_005922	MAP3K4	rs744247	chr5	134781400	134781400	1638	140947	NM_130848	DCANP1
rs814512	chr19	41047533	41047533	11138	57731	NM_020971	SPTBN4	rs11089495	chr22	31685129	31685129	3391	113791	NM_052880	PIK3IP1
rs2831755	chr21	29766060	29766060	-145580	118421	NR_026552	LINC00161	rs6458027	chr6	37769420	37769420	-17887	60685	NM_021943	ZFAND3
rs4724510	chr7	46884963	46884963	-148243	730338	NR_134575	LOC730338	rs2274065	chr1	183559704	183559704	35	4688	NM_000433	NCF2
rs11948073	chr5	72618265	72618265	-120477	340090	NR_134291	LOC340090	rs4964273	chr12	109103673	109103673	-6899	23603	NM_014325	CORO1C
rs7666454	chr4	87259676	87259676	16121	5602	NM_002753	MAPK10	rs529566	chr11	131694816	131694816	-85896	50863	NM_016522	NTM
rs12189648	chr6	149082853	149082853	14582	10090	NM_005715	UST	rs2888477	chr2	218087564	218087564	-59892	105373877	NR_133642	DIRC3-AS1
rs6538755	chr12	97375970	97375970	74726	121441	NM_152905	NEDD1	rs7826019	chr8	129186548	129186548	24186	100302281	NR_031613	MIR1208
rs10817218	chr9	114568766	114568766	-11478	158401	NM_173521	C9orf84	rs4252782	chr4	77994734	77994734	2391	10983	NM_006835	CCNI
rs12337343	chr9	114526458	114526458	-4645	158401	NM_173521	C9orf84	rs16851083	chr3	105072927	105072927	-12630	214	NM_001627	ALCAM
rs2287114	chr16	81602276	81602276	34769	102465840	NR_107008	MIR7854	rs4674948	chr2	225759324	225759324	52458	55619	NM_014689	DOCK10
rs164496	chr5	141349196	141349196	484	9604	NM_004290	RNF14	rs12402451	chr1	27488299	27488299	-6678	6548	NM_003047	SLC9A1
rs9557165	chr13	99802974	99802974	-49705	337867	NM_177967	UBAC2	rs10517999	chr4	169428821	169428821	10604	23022	NM_016081	PALLD
rs838733	chr2	234323261	234323261	26461	8527	NM_003648	DGKD	rs9839176	chr3	29366164	29366164	43361	27303	NM_014483	RBMS3
rs201512	chr7	101768546	101768546	-159807	10603	NM_020979	SH2B2	rs428484	chr8	90776033	90776033	6058	8767	NM_003821	RIPK2
rs10249355	chr7	115311330	115311330	297037	22797	NM_012252	TFEC	rs17751552	chr6	139969952	139969952	-122258	100132735	NR_038399	LOC100132735
rs168565	chr2	60744331	60744331	36302	53335	NM_018014	BCL11A	rs10858086	chr1	109915075	109915075	20904	6272	NM_002959	SORT1
rs6651253	chr8	129567292	129567292	9633	101927774	NR_121672	LINC00824	rs10187016	chr2	109196763	109196763	-7994	3987	NM_004987	LIMS1
rs4915689	chr1	65862079	65862079	-24052	54741	NM_017526	LEPROT	rs9984655	chr21	36881431	36881431	71631	100506403	NR_073512	LOC100506403
rs215049	chr16	16070768	16070768	27334	4363	NM_004996	ABCC1	rs11684484	chr2	10425949	10425949	-17081	3241	NM_002149	HPCAL1
rs6742694	chr2	225681928	225681928	129854	55619	NM_014689	DOCK10	rs6883291	chr5	76140337	76140337	-5489	170591	NM_130772	S100Z
rs10092453	chr8	41053662	41053662	75000	100847068	NR_049801	MIR548AO	rs6962111	chr7	134795986	134795986	-36780	55281	NM_018295	TMEM140
rs10043214	chr5	149852254	149852254	13301	102546298	NR_105061	NDST1-AS1	rs8054028	chr16	73159970	73159970	18376	388289	NM_207385	C16orf47
rs10250625	chr7	90573614	90573614	234484	5218	NM_012395	CDK14	rs4762068	chr12	52591804	52591804	-6020	144501	NM_182507	KRT80
rs1915699	chr15	99497912	99497912	50973	145814	NM_001102612	PGPEP1L	rs7442949	chr5	164566436	164566436	669151	102546299	NR_105065	LOC102546299
rs9948310	chr18	24136254	24136254	-6476	284252	NM_198991	KCTD1	rs717916	chr9	117176306	117176306	12142	25861	NM_015404	WHRN
rs4147644	chr19	8386998	8386998	614	6234	NM_001031	RPS28	rs552653	chr17	7015711	7015711	1918	433	NM_001181	ASGR2
rs13195214	chr6	158910230	158910230	-47238	57583	NM_020823	TMEM181	rs16825440	chr2	146508300	146508300	-836325	728773	NR_026904	PABPC1P2
rs10814323	chr9	36031610	36031610	-5300	8434	NM_021111	RECK	rs7697466	chr4	37859065	37859065	30783	55276	NM_018290	PGM2
rs204169	chr9	118790317	118790317	-102940	58483	NM_021208	LINC00474	rs1274498	chr12	56660693	56660693	51	93058	NM_144576	COQ10A
rs913233	chr9	127594054	127594054	-21642	401551	NM_001045476	WDR38	rs10888491	chr1	152492622	152492622	5644	54544	NM_019060	CRCT1
rs1046511	chr8	28206275	28206275	10110	5368	NM_006228	PNOC	rs7452511	chr6	125282368	125282368	-1323	154214	NM_152553	RNF217
rs2992644	chr1	241678668	241678668	4417	2271	NM_000143	FH	rs2394615	chr10	71713924	71713924	-98433	55506	NM_018649	H2AFY2
rs667920	chr3	136069472	136069472	100305	5096	NM_000532	PCCB	rs1966961	chr19	39260470	39260470	3687	3963	NM_002307	LGALS7
rs17182455	chr17	70599284	70599284	-10339	100499467	NR_036488	LINC00673	rs9825996	chr3	133244619	133244619	-34629	85003	NR_135276	BFSP2-AS1
rs13400999	chr2	54607847	54607847	49776	129852	NM_173486	C2orf73	rs13070587	chr3	143533737	143533737	33636	285195	NM_173653	SLC9A9
rs1327844	chr10	10647722	10647722	143244	10659	NM_006561	CELF2	rs13207150	chr6	110092900	110092900	-18481	102465753	NR_106988	MIR7641-2
rs12471030	chr2	234607559	234607559	6047	54578	NM_001072	UGT1A6	rs8134798	chr21	43084558	43084558	-14904	54090	NR_024367	LINC00111
rs11086054	chr19	17246737	17246737	60146	4650	NM_004145	MYO9B	rs326361	chr3	107819041	107819041	-9106	961	NM_001777	CD47
rs7940772	chr11	86317519	86317519	65721	10873	NM_006680	ME3	rs13219815	chr6	17706404	17706404	43	105374952	NR_134616	LOC105374952
rs11971406	chr7	17226439	17226439	-111837	196	NM_001621	AHR	rs7590468	chr2	68959471	68959471	-2442	9938	NM_014882	ARHGAP25
rs11010839	chr10	37048760	37048760	-366025	91074	NM_052997	ANKRD30A	rs7032795	chr9	117134945	117134945	15298	80709	NM_030767	AKNA
rs2699210	chr7	54879598	54879598	52592	100996654	NR_110040	LOC100996654	rs2823725	chr21	17636991	17636991	70292	388815	NR_027790	MIR99AHG
rs17582921	chr4	38892649	38892649	22996	693159	NR_030300	MIR574	rs2242028	chr7	128694976	128694976	251	23534	NM_012470	TNPO3
rs2875936	chr16	84967521	84967521	77620	55625	NM_017740	ZDHHC7	rs17689022	chr16	68515208	68515208	-32799	55512	NM_018667	SMPD3
rs4678542	chr3	36705192	36705192	76160	85443	NM_033403	DCLK3	rs12880132	chr14	102459203	102459203	28338	1778	NM_001376	DYNC1H1
rs1836672	chr2	178862673	178862673	74809	50940	NM_016953	PDE11A	rs12718097	chr7	113146	113146	36292	102723672	NR_134325	LOC102723672
rs2721965	chr8	116662038	116662038	18201	7227	NM_014112	TRPS1	rs4703987	chr5	70764881	70764881	13439	55814	NM_018429	BDP1
rs3122049	chr1	25057001	25057001	-14759	25932	NM_013943	CLIC4	rs9618218	chr22	18632871	18632871	113	11274	NM_017414	USP18
rs2835987	chr21	39190782	39190782	97959	3763	NM_002240	KCNJ6	rs2270376	chr8	38033989	38033989	-117	9530	NM_004874	BAG4
rs11167787	chr5	142064316	142064316	952	2246	NM_000800	FGF1	rs4459557	chr16	31361643	31361643	-4812	3687	NM_000887	ITGAX
rs1246921	chr4	166548328	166548328	-57463	101928151	NR_121676	LINC01179	rs12730813	chr1	161329330	161329330	8343	257177	NM_001013625	CFAP126
rs577774	chr5	122459869	122459869	35028	93166	NM_001136239	PRDM6	rs7936950	chr11	35278959	35278959	118542	960	NM_000610	CD44
rs7442772	chr5	119879922	119879922	12763	51334	NM_016644	PRR16	rs2278528	chr2	20101832	20101832	-85	130502	NM_001008237	TTC32
rs11760714	chr7	73482701	73482701	-15406	3984	NM_002314	LIMK1	rs10789409	chr1	42234315	42234315	150063	59269	NM_024503	HIVEP3
rs10149041	chr14	50409121	50409121	-23996	102464828	NR_106724	MIR6076	rs4802123	chr19	42052927	42052927	-2959	90273	NM_033543	CEACAM21
rs2075310	chr3	10067651	10067651	169	152302	NR_002786	CIDECP	rs6086458	chr20	8438742	8438742	209391	100874337	NR_046809	PLCB1-IT1
rs13329052	chr14	103046326	103046326	-12670	23186	NM_015156	RCOR1	rs12136955	chr1	182358944	182358944	1595	2752	NM_002065	GLUL
rs6973680	chr7	1199632	1199632	223	90637	NM_182491	ZFAND2A	rs986419	chr17	33848719	33848719	-31505	107985033	NR_138031	LOC107985033
rs7839523	chr8	131281826	131281826	26953	29065	NR_002765	ASAP1-IT1	rs2267398	chr22	39377843	39377843	-561	9582	NM_004900	APOBEC3B
rs16981031	chr19	49497453	49497453	748	10856	NM_006666	RUVBL2	rs4505108	chr12	52560191	52560191	25593	144501	NM_182507	KRT80
rs7356357	chr4	138232748	138232748	117838	729307	NR_134640	LOC729307	rs1360294	chr1	170043851	170043851	28	22920	NM_014970	KIFAP3
rs10974308	chr9	4059466	4059466	92717	169792	NM_152629	GLIS3	rs9289193	chr3	122134889	122134889	-7	54554	NM_019069	WDR5B
rs8042404	chr15	31680016	31680016	60958	51621	NM_015995	KLF13	rs6695246	chr1	87762069	87762069	-32082	8543	NM_006769	LMO4
rs7632148	chr3	31107378	31107378	95901	100423038	NR_130459	MIR466	rs2044693	chr2	68385097	68385097	135	56902	NM_020143	PNO1
rs2268417	chr2	74682512	74682512	362	100532735	NR_037849	INO80B-WBP1	rs12620435	chr2	201995779	201995779	1327	8837	NM_003879	CFLAR
rs11112933	chr12	106696453	106696453	-116	255394	NM_152772	TCP11L2	rs6779258	chr3	71549639	71549639	41601	100302112	NR_031697	MIR1284
rs853810	chr5	67745211	67745211	156815	5295	NM_181504	PIK3R1	rs12538887	chr7	3134821	3134821	-51242	84433	NM_032415	CARD11
rs12149735	chr16	57094313	57094313	-32142	221184	NM_152727	CPNE2	rs175435	chr14	75612025	75612025	-18242	91754	NM_033116	NEK9
rs10953008	chr7	90092908	90092908	60260	9069	NM_012129	CLDN12	rs10152453	chr15	64098613	64098613	27534	8925	NM_003922	HERC1
rs10496974	chr2	145868642	145868642	443108	401014	NR_033870	TEX41	rs760482	chr22	39178701	39178701	11460	10126	NM_005740	DNAL4
rs1184321	chr7	43769436	43769436	-296	55744	NM_018224	COA1	rs7022455	chr9	100866872	100866872	14763	9830	NM_014788	TRIM14
rs460657	chr5	102096744	102096744	6257	5066	NM_000919	PAM	rs6807689	chr3	125994799	125994799	81437	28999	NM_014079	KLF15
rs349030	chr19	44331810	44331810	337	284349	NM_181845	ZNF283	rs11806434	chr1	19832437	19832437	-20302	832	NM_004930	CAPZB
rs126014	chr1	29220178	29220178	6575	2035	NM_004437	EPB41	rs1017800	chr17	79323081	79323081	-18607	284186	NM_178520	TMEM105
rs6672420	chr1	25291010	25291010	491	864	NM_004350	RUNX3	rs4838377	chr10	50488101	50488101	18837	100506769	NR_108038	C10orf71-AS1
rs12997583	chr2	187351346	187351346	461	55854	NM_018471	ZC3H15	rs17592868	chr4	69214926	69214926	909	91746	NM_133370	YTHDC1
rs160639	chr7	65579987	65579987	182	27297	NM_014478	CRCP	rs4141946	chr12	29219365	29219365	-82571	55711	NM_018099	FAR2
rs11164845	chr1	93416685	93416685	10394	388650	NM_001006605	FAM69A	rs2091210	chr2	9771200	9771200	-16	10971	NM_006826	YWHAQ
rs6690515	chr1	1447325	1447325	-198	55210	NM_018188	ATAD3A	rs10902595	chr15	101663825	101663825	128312	22856	NM_014918	CHSY1
rs3738221	chr1	167599583	167599583	109	92241	NM_052862	RCSD1	rs11808216	chr1	120133331	120133331	8583	644242	NR_036540	LINC00622
rs11113306	chr12	107794861	107794861	80496	121551	NM_152322	BTBD11	rs2344662	chr2	45864710	45864710	-14333	5581	NM_005400	PRKCE
rs3739160	chr2	105654716	105654716	233	64965	NM_182640	MRPS9	rs3824734	chr10	93999850	93999850	3186	22849	NM_014912	CPEB3
rs393332	chr6	5112465	5112465	26745	648791	NM_001145115	PPP1R3G	rs7336283	chr13	111328619	111328619	29908	79587	NM_024537	CARS2
rs881556	chr20	36662255	36662255	307	58490	NM_021215	RPRD1B	rs6470606	chr8	129185996	129185996	23634	100302281	NR_031613	MIR1208
rs11725926	chr4	54796220	54796220	57229	402176	NM_001011538	RPL21P44	rs6854055	chr4	79551592	79551592	-15556	100505702	NR_038303	LINC01094
rs7581724	chr2	153703234	153703234	128827	151188	NM_152522	ARL6IP6	rs13047099	chr21	22423641	22423641	53008	4685	NM_004540	NCAM2
rs6060244	chr20	33699435	33699435	-18817	26133	NM_015638	TRPC4AP	rs6096509	chr20	50249059	50249059	-69689	4773	NM_012340	NFATC2
rs2026263	chr21	38711031	38711031	-26844	1859	NM_001396	DYRK1A	rs7981648	chr13	50698153	50698153	1524	8847	NR_002612	DLEU2
rs17165061	chr5	125931177	125931177	-95	501	NM_001182	ALDH7A1	rs11758363	chr6	41236426	41236426	18057	54210	NM_018643	TREM1
rs1321031	chr6	113458832	113458832	512445	101927686	NR_125844	LOC101927686	rs7307261	chr12	8123306	8123306	-34414	6515	NM_006931	SLC2A3
rs17819068	chr11	86473761	86473761	-28340	11098	NM_007173	PRSS23	rs1618055	chr18	5527864	5527864	12691	23136	NM_012307	EPB41L3
rs7120616	chr11	9622923	9622923	26689	7465	NM_003390	WEE1	rs6673081	chr1	154989595	154989595	14489	51043	NM_001252406	ZBTB7B
rs10491325	chr5	103254976	103254976	-356474	83594	NM_031438	NUDT12	rs4686838	chr3	186743053	186743053	3388	6480	NM_003032	ST6GAL1
rs6005835	chr22	29075319	29075319	534	23331	NM_015281	TTC28	rs2790130	chr1	200325190	200325190	17730	554279	NR_040064	LINC00862
rs11714052	chr3	127814457	127814457	19804	100874089	NR_046645	RUVBL1-AS1	rs1820077	chr5	114820246	114820246	60345	56929	NM_020177	FEM1C
rs11153668	chr6	117853061	117853061	49294	285761	NM_173674	DCBLD1	rs17685394	chr2	105654096	105654096	-387	64965	NM_182640	MRPS9
rs1874775	chr1	55743330	55743330	52016	100616272	NR_039618	MIR4422	rs4805029	chr19	33667819	33667819	-17780	4037	NM_002333	LRP3
rs2621473	chr2	208790600	208790600	99684	389072	NM_001080475	PLEKHM3	rs8111393	chr19	51775876	51775876	1356	105372444	NR_136526	LINC01872
rs12510921	chr4	185189278	185189278	-50164	133121	NM_153343	ENPP6	rs11601310	chr11	48085189	48085189	-33145	100423000	NR_036119	MIR3161
rs2372379	chr12	58378795	58378795	43508	91419	NM_033276	ATP23	rs3761902	chr1	108508365	108508365	-820	10451	NM_006113	VAV3
rs7979524	chr12	28703833	28703833	360473	55297	NM_018318	CCDC91	rs1699599	chr17	72563738	72563738	-256	100130520	NM_001324073	LOC100130520
rs6581580	chr12	65002969	65002969	-1324	283349	NM_178169	RASSF3	rs11616755	chr13	98040277	98040277	-46198	5911	NM_021033	RAP2A
rs12552288	chr9	73036110	73036110	-6537	687	NM_001206	KLF9	rs11920225	chr3	127872175	127872175	-125	60678	NM_021937	EEFSEC
rs798305	chr7	77955134	77955134	-21425	399670	NR_003680	RPL13AP17	rs1125091	chr1	65640339	65640339	25653	205	NM_013410	AK4
rs12190806	chr6	136284331	136284331	111497	27115	NM_018945	PDE7B	rs707656	chr19	33791529	33791529	1941	1050	NM_004364	CEBPA
rs2888288	chr12	58329935	58329935	12	100506844	NR_038269	LOC100506844	rs3908446	chr2	218088142	218088142	-59314	105373877	NR_133642	DIRC3-AS1
rs1937	chr10	60145342	60145342	439	7019	NM_003201	TFAM	rs3791737	chr2	114659638	114659638	-11069	101060091	NR_110174	LOC101060091
rs1981456	chr2	8310994	8310994	157555	339789	NM_207358	LINC00299	rs8192579	chr6	32163799	32163799	-499	63940	NM_022107	GPSM3
rs17042807	chr3	16892058	16892058	-34394	23228	NM_015184	PLCL2	rs11714054	chr3	4783407	4783407	9867	100126791	NR_004428	EGOT
rs4958717	chr5	153602801	153602801	32506	55568	NM_017540	GALNT10	rs4241346	chr2	69309655	69309655	-21159	100423030	NR_036073	MIR3126
rs205260	chr6	34563958	34563958	-39848	25803	NM_012391	SPDEF	rs10202778	chr2	64959101	64959101	-78055	9792	NM_014755	SERTAD2
rs11847764	chr14	62533520	62533520	-50555	646113	NM_001039785	LINC00643	rs1105407	chr16	48466286	48466286	-47057	6477	NM_003031	SIAH1
rs4942830	chr13	50019376	50019376	947	107303344	NM_001320727	SETDB2-PHF11	rs1316949	chr3	194198136	194198136	-9168	79572	NM_024524	ATP13A3
rs9885803	chr6	119855203	119855203	-15770	105377975	NR_134600	LOC105377975	rs3845814	chr2	61008036	61008036	24671	64895	NM_022894	PAPOLG
rs7226398	chr18	9685409	9685409	-22819	11031	NM_006868	RAB31	rs891386	chr18	21103971	21103971	20537	29919	NM_013326	C18orf8
rs2469649	chr8	101554696	101554696	17243	157567	NM_198401	ANKRD46	rs10173408	chr2	68997250	68997250	-4683	9938	NM_014882	ARHGAP25
rs376307	chr6	169447055	169447055	-11317	101929460	NR_134622	LOC101929460	rs11207326	chr1	59364615	59364615	113792	100131060	NR_034014	LINC01135
rs240366	chr6	75915356	75915356	267	1303	NM_004370	COL12A1	rs1491961	chr3	46250348	46250348	-516	1230	NM_001295	CCR1
rs11154883	chr6	137059950	137059950	-45235	101928429	NR_134635	LOC101928429	rs10462548	chr5	76169955	76169955	24129	170591	NM_130772	S100Z
rs1871587	chr4	5732978	5732978	20054	2121	NM_014556	EVC	rs1426610	chr3	37530952	37530952	37139	3680	NM_002207	ITGA9
rs12246813	chr10	71517926	71517926	-43718	1305	NM_005203	COL13A1	rs6685228	chr1	156486009	156486009	-15375	4209	NM_005920	MEF2D
rs2286512	chr17	2613762	2613762	1165	23277	NM_015229	CLUH	rs3784004	chr14	76081664	76081664	9859	55640	NM_017791	FLVCR2
rs3759579	chr14	103851272	103851272	-429	4140	NM_002376	MARK3	rs7950298	chr11	72145720	72145720	8	81570	NM_030813	CLPB
rs987274	chr10	25305139	25305139	-54	219670	NM_145010	ENKUR	rs1188713	chr16	48586810	48586810	57310	9683	NM_153029	N4BP1
rs5810	chr1	27426219	27426219	55402	6548	NM_003047	SLC9A1	rs11744415	chr5	149778453	149778453	14046	972	NM_004355	CD74
rs2945397	chr17	25887530	25887530	-70644	3965	NM_002308	LGALS9	rs4445072	chr6	138914474	138914474	-20806	57224	NM_020464	NHSL1
rs2855800	chr11	128730955	128730955	6313	3758	NM_000220	KCNJ1	rs2327995	chr6	16685520	16685520	-75849	101928433	NR_136240	LOC101928433
rs720466	chr6	31125705	31125705	-139	54535	NM_019052	CCHCR1	rs328106	chr8	26307386	26307386	59480	665	NM_004331	BNIP3L
rs1947504	chr12	64361462	64361462	122929	57522	NM_020762	SRGAP1	rs12925758	chr16	84721401	84721401	-12154	9100	NM_005153	USP10
rs4902307	chr14	65149227	65149227	-21899	26030	NM_015549	PLEKHG3	rs1560725	chr19	45543787	45543787	1489	11129	NM_007056	CLASRP
rs4147592	chr1	165600146	165600146	36	4259	NM_004528	MGST3	rs251906	chr19	39826838	39826838	-112	9535	NM_004877	GMFG
rs12220125	chr10	96074939	96074939	-28112	100128054	NR_033969	PLCE1-AS1	rs830619	chr3	71679191	71679191	-46051	27086	NM_032682	FOXP1
rs9929547	chr16	69478255	69478255	19757	80777	NM_030579	CYB5B	rs1343778	chr1	90158592	90158592	59948	84230	NM_032270	LRRC8C
rs6726541	chr2	32853582	32853582	495	55622	NM_017735	TTC27	rs553258	chr10	104533322	104533322	-2566	54838	NM_017787	WBP1L
rs2061196	chr3	132255284	132255284	-60797	51554	NM_016557	ACKR4	rs4234451	chr3	45682406	45682406	46083	8994	NM_014240	LIMD1
rs12209607	chr6	131001084	131001084	-147461	100507203	NM_001195597	SMLR1	rs6903628	chr6	113768457	113768457	202820	101927686	NR_125844	LOC101927686
rs3117582	chr6	31620520	31620520	-43	7917	NM_004639	BAG6	rs9371775	chr6	150467100	150467100	2912	81706	NM_030949	PPP1R14C
rs7715909	chr5	57555687	57555687	-137519	101928569	NR_104669	LINC02101	rs17458214	chr14	35756447	35756447	-5076	5687	NM_002791	PSMA6
rs11700084	chr20	6085216	6085216	18975	55612	NM_017671	FERMT1	rs17774010	chr10	50391910	50391910	4535	170371	NM_001010863	C10orf128
rs10841140	chr12	19211642	19211642	-70984	54477	NM_019012	PLEKHA5	rs7011046	chr8	52782553	52782553	29193	115294	NM_052937	PCMTD1
rs16945543	chr16	47767704	47767704	-124788	101927132	NR_110650	LINC02133	rs17613185	chr15	39542919	39542919	49	400360	NM_207445	C15orf54
rs880749	chr17	28059970	28059970	28480	85464	NM_033389	SSH2	rs4654880	chr1	21186608	21186608	-73427	50809	NM_016287	HP1BP3
rs4075853	chr10	48485771	48485771	-46633	2662	NM_004962	GDF10	rs13436630	chr5	148343443	148343443	99294	79628	NM_024577	SH3TC2
rs1480956	chr15	100582974	100582974	235746	400464	NM_001013670	LOC400464	rs4121149	chr1	182118604	182118604	-87757	127665	NM_001009992	ZNF648
rs1536023	chr1	96882019	96882019	-42338	101928241	NR_110693	LINC01787	rs2281456	chr6	47203843	47203843	73840	27242	NM_014452	TNFRSF21
rs216091	chr16	157141	157141	28972	4350	NM_002434	MPG	rs2207994	chr20	3294304	3294304	-74417	83959	NM_032034	SLC4A11
rs3977755	chr10	104420210	104420210	15958	81603	NM_030912	TRIM8	rs7808571	chr7	111724907	111724907	121555	9732	NM_014705	DOCK4
rs6551278	chr3	88199298	88199298	-282	8545	NM_003663	CGGBP1	rs7102434	chr11	62607068	62607068	63	54663	NM_018093	WDR74
rs10914472	chr1	32181220	32181220	-11452	1307	NM_001856	COL16A1	rs179158	chr14	95973610	95973610	26356	677768	NR_003002	SCARNA13
rs7745836	chr6	5151674	5151674	-3118	100500900	NR_037462	MIR3691	rs690036	chr18	74184017	74184017	-19591	101927989	NR_136504	LOC101927989
rs4976472	chr5	135418717	135418717	-2430	100126299	NR_030583	VTRNA2-1	rs12991444	chr2	32265125	32265125	-221	84661	NM_032574	DPY30
rs931764	chr8	49384554	49384554	-79573	101929268	NR_105002	LOC101929268	rs2245688	chr14	88595873	88595873	-103217	101928791	NR_110121	LOC101928791
rs12596186	chr16	87616567	87616567	-18874	57338	NM_020655	JPH3	rs3735002	chr7	134833056	134833056	290	55281	NM_018295	TMEM140
rs1571962	chr6	158903181	158903181	-54287	57583	NM_020823	TMEM181	rs6487404	chr12	24817388	24817388	-80286	144360	NM_144667	LINC00477
rs6685071	chr1	21776884	21776884	10301	84224	NM_032264	NBPF3	rs4313235	chr9	20984803	20984803	46655	401494	NM_001010915	HACD4
rs2960852	chr7	1208968	1208968	8547	101927021	NR_110065	LOC101927021	rs1706710	chr15	70556818	70556818	-166562	7090	NM_005078	TLE3
rs2217023	chr4	129732099	129732099	-326	79960	NM_024900	JADE1	rs9621153	chr22	31392606	31392606	27409	55000	NR_002323	TUG1
rs17834067	chr19	33964452	33964452	48347	5184	NM_000285	PEPD	rs1355825	chr6	4693902	4693902	-12491	9425	NM_004824	CDYL
rs2117984	chr18	67485339	67485339	129750	10666	NM_006566	CD226	rs352169	chr3	52236762	52236762	4663	211	NM_000688	ALAS1
rs4358162	chr2	54830671	54830671	45140	6711	NM_003128	SPTBN1	rs2246925	chr11	62104833	62104833	59	80150	NM_025080	ASRGL1
rs4331020	chr10	104102331	104102331	-51536	4791	NM_002502	NFKB2	rs1887429	chr9	4984549	4984549	-537	3717	NM_004972	JAK2
rs1763783	chr10	32981827	32981827	208573	106633814	NR_132768	SNORA86	rs9581856	chr13	28025615	28025615	-876	219402	NM_152912	MTIF3
rs2167595	chr15	45018898	45018898	-2288	100419583	NR_125376	LOC100419583	rs507905	chr19	3185563	3185563	-312	56926	NM_020170	NCLN
rs6789079	chr3	129180589	129180589	-21567	8930	NM_003925	MBD4	rs11647932	chr16	70464818	70464818	8173	6483	NM_006927	ST3GAL2
rs849191	chr2	206187045	206187045	-360179	8828	NM_003872	NRP2	rs8052492	chr16	50099747	50099747	-105	55027	NM_017939	HEATR3
rs3824874	chr11	95657111	95657111	260	8898	NM_016156	MTMR2	rs6103006	chr20	35586571	35586571	-6325	25939	NM_015474	SAMHD1
rs6478539	chr9	100818720	100818720	-239	54187	NM_018946	NANS	rs7726707	chr5	54068524	54068524	-28438	102467080	NR_104658	LOC102467080
rs4777317	chr15	71156288	71156288	-9684	55323	NM_018357	LARP6	rs1017154	chr2	36683708	36683708	100338	51232	NM_016441	CRIM1
rs11891443	chr2	225740593	225740593	71189	55619	NM_014689	DOCK10	rs3806502	chr2	136288273	136288273	27	84083	NM_032143	ZRANB3
rs10865505	chr2	28844223	28844223	54999	151056	NM_153021	PLB1	rs10817596	chr9	117126626	117126626	23617	80709	NM_030767	AKNA
rs7649848	chr3	40341711	40341711	-9462	10289	NM_005875	EIF1B	rs11803904	chr1	66781544	66781544	-16247	5142	NM_002600	PDE4B
rs2306746	chr6	159206251	159206251	-20466	100500851	NR_037482	MIR3918	rs7221547	chr17	8152240	8152240	-356	5198	NM_012393	PFAS
rs11486794	chr7	2491918	2491918	14520	101927181	NR_108066	LOC101927181	rs17695156	chr12	53806655	53806655	-10984	269	NM_020547	AMHR2
rs1672535	chr10	627211	627211	60507	100847086	NR_049884	MIR5699	rs9316367	chr13	48810789	48810789	3515	9445	NM_021999	ITM2B
rs4075614	chr8	119475627	119475627	-157613	552860	NR_038210	SAMD12-AS1	rs6569621	chr6	130006870	130006870	24500	93663	NM_033515	ARHGAP18
rs10508975	chr10	54516331	54516331	15129	4153	NM_000242	MBL2	rs17132319	chr5	110074677	110074677	4	91137	NM_138773	SLC25A46
rs10893329	chr11	124982023	124982023	-364	219854	NM_001080546	TMEM218	rs4441376	chr19	51894245	51894245	-417	147646	NM_001193623	C19orf84
rs13169113	chr5	125338475	125338475	-176795	102546228	NR_105042	LINC02039	rs2645408	chr8	11746358	11746358	-20699	1508	NM_001908	CTSB
rs6789265	chr3	140739083	140739083	-31161	92369	NM_080862	SPSB4	rs2284708	chr2	74692647	74692647	-110	7841	NM_006302	MOGS
rs11265589	chr1	161284297	161284297	131	6391	NM_003001	SDHC	rs660586	chr6	16744053	16744053	-17316	101928433	NR_136240	LOC101928433
rs2814984	chr6	34597513	34597513	-66418	101929243	NR_134625	LOC101929243	rs1321313	chr6	36618821	36618821	24082	101154753	NR_109836	PANDAR
rs473098	chr2	45139779	45139779	28867	100506108	NR_103785	SIX3-AS1	rs6421364	chr10	114206121	114206121	596	64429	NM_022494	ZDHHC6
rs4380971	chr8	119809260	119809260	155123	4982	NM_002546	TNFRSF11B	rs12907153	chr15	67318029	67318029	38491	102723493	NR_135686	LOC102723493
rs12502477	chr4	75407533	75407533	-73058	374	NM_001657	AREG	rs8031930	chr15	70550115	70550115	-159859	7090	NM_005078	TLE3
rs1246595	chr4	75090248	75090248	66419	441024	NM_001004346	MTHFD2L	rs4733780	chr8	131296255	131296255	12524	29065	NR_002765	ASAP1-IT1
rs6678151	chr1	197811282	197811282	-60400	388722	NM_001024594	C1orf53	rs12591418	chr15	78340539	78340539	29455	23102	NM_015079	TBC1D2B
rs2311381	chr16	69555247	69555247	44524	100302119	NR_031719	MIR1538	rs17589948	chr5	177904577	177904577	112979	91522	NM_173465	COL23A1
rs1893474	chr18	47834002	47834002	-19310	30827	NM_014593	CXXC1	rs6686874	chr1	151915740	151915740	-33379	117145	NM_053055	THEM4
rs9552212	chr13	21072313	21072313	27699	51084	NM_015974	CRYL1	rs4988340	chr17	59940633	59940633	287	83990	NM_032043	BRIP1
rs13144371	chr4	88732746	88732746	-9804	56955	NM_020203	MEPE	rs1446669	chr2	85762209	85762209	3800	100630918	NR_038942	PARTICL
rs2502400	chr6	113458854	113458854	512423	101927686	NR_125844	LOC101927686	rs11668832	chr19	1812682	1812682	-407	148229	NM_138813	ATP8B3
rs424829	chr9	124160616	124160616	-28034	2040	NM_004099	STOM	rs6991515	chr8	2076446	2076446	51777	102465695	NR_106983	MIR7160
rs4760340	chr12	58275176	58275176	-34429	10106	NM_005730	CTDSP2	rs11160693	chr14	103031831	103031831	25850	100422954	NR_036192	MIR4309
rs7845418	chr8	39800005	39800005	7531	169355	NM_194294	IDO2	rs9384701	chr6	109557542	109557542	-275	100996634	NM_001277339	LOC100996634
rs13355463	chr5	168457234	168457234	17002	728095	NR_109897	LOC728095	rs7219105	chr17	27434446	27434446	-31819	9220	NM_004740	TIAF1
rs9402927	chr6	138249756	138249756	-60386	100130476	NR_049793	LOC100130476	rs5752979	chr22	30304334	30304334	25176	8897	NM_021090	MTMR3
rs780100	chr2	27652153	27652153	734	29959	NM_013392	NRBP1	rs17787930	chr11	46958299	46958299	59	79096	NM_024113	C11orf49
rs792842	chr3	99472133	99472133	-64545	84319	NM_032359	CMSS1	rs10787948	chr10	121065461	121065461	-72023	100616398	NR_039829	MIR4681
rs1944270	chr18	61647069	61647069	9806	5271	NM_002640	SERPINB8	rs16932286	chr8	66556865	66556865	-23	9650	NM_014637	MTFR1
rs10749458	chr10	124068219	124068219	37408	118663	NM_144587	BTBD16	rs2721933	chr8	116627175	116627175	53064	7227	NM_014112	TRPS1
rs6042360	chr20	13765507	13765507	25	51575	NM_016649	ESF1	rs968722	chr6	28949904	28949904	-2622	414766	NR_135289	HCG16
rs7628051	chr3	13421150	13421150	40669	23225	NM_024923	NUP210	rs9411363	chr9	136039398	136039398	-66	26301	NM_021996	GBGT1
rs17112714	chr10	101938872	101938872	6862	10613	NM_006459	ERLIN1	rs12113631	chr7	12683446	12683446	-43006	10124	NM_005738	ARL4A
rs696461	chr12	78018410	78018410	-206659	89795	NM_014903	NAV3	rs677001	chr18	51777246	51777246	-18603	11201	NM_007195	POLI
rs7687522	chr4	189365943	189365943	-10789	401164	NR_033869	LINC01060	rs11164844	chr1	93416650	93416650	10429	388650	NM_001006605	FAM69A
rs6544917	chr2	46944180	46944180	17831	9655	NM_014011	SOCS5	rs11855082	chr15	52774268	52774268	46979	4644	NM_000259	MYO5A
rs4693883	chr4	88770174	88770174	14319	56955	NM_020203	MEPE	rs200981	chr6	27833174	27833174	67	8332	NM_003511	HIST1H2AL
rs1138803	chr6	1696457	1696457	85776	2296	NM_001453	FOXC1	rs9842740	chr3	30373867	30373867	-274127	7048	NM_003242	TGFBR2
rs189050	chr17	42173252	42173252	-20028	105371789	NR_136415	LOC105371789	rs6020561	chr20	49119556	49119556	-7302	5770	NM_002827	PTPN1
rs2306049	chr16	88767769	88767769	2256	115992	NM_178841	RNF166	rs9384978	chr6	116772664	116772664	-9869	441168	NM_001010919	FAM26F
rs7859347	chr9	113665065	113665065	135300	1902	NM_001401	LPAR1	rs1762147	chr10	28634094	28634094	-42099	143098	NM_173496	MPP7
rs734131	chr8	29231270	29231270	-23003	1846	NM_001394	DUSP4	rs668754	chr11	63334984	63334984	-4129	54979	NM_017878	HRASLS2
rs749454	chr2	33502003	33502003	-141580	100616136	NR_039628	MIR4430	rs492412	chr6	16744072	16744072	-17297	101928433	NR_136240	LOC101928433
rs1913721	chr3	189580993	189580993	33282	100126340	NR_030642	MIR944	rs6026584	chr20	57469073	57469073	1854	2778	NM_000516	GNAS
rs4765501	chr12	127568245	127568245	-23303	101927592	NR_104646	LOC101927592	rs1890707	chr14	51403961	51403961	7287	5836	NM_002863	PYGL
rs2252421	chr10	71528724	71528724	-32920	1305	NM_005203	COL13A1	rs2281282	chr20	49575334	49575334	-17	27304	NM_014484	MOCS3
rs11074481	chr16	21116051	21116051	46077	55567	NM_017539	DNAH3	rs707848	chr6	16712658	16712658	-48711	101928433	NR_136240	LOC101928433
rs2844519	chr6	31371430	31371430	86	100507436	NM_000247	MICA	rs7826413	chr8	129186636	129186636	24274	100302281	NR_031613	MIR1208
rs2910198	chr5	159845925	159845925	243	10569	NM_006425	SLU7	rs10183314	chr2	8666210	8666210	57712	101929567	NR_110257	LINC01814
rs6972852	chr7	2457709	2457709	14514	55501	NM_018641	CHST12	rs2553825	chr11	35099386	35099386	60193	100507144	NR_120528	LOC100507144
rs216175	chr17	2167690	2167690	1803	23293	NM_017575	SMG6	rs12150252	chr17	78845352	78845352	-65920	101928855	NR_110852	LOC101928855
rs1572377	chr10	44231738	44231738	42535	102724264	NR_134483	LOC102724264	rs1864500	chr6	158184853	158184853	-59350	51429	NM_016224	SNX9
rs10192555	chr2	210233822	210233822	-54949	4133	NM_002374	MAP2	rs4451646	chr10	114612215	114612215	28960	103344931	NR_120684	LOC103344931
rs3094740	chr1	29507647	29507647	990	6429	NM_005626	SRSF4	rs140134	chr22	30163332	30163332	-26	29796	NM_013387	UQCR10
rs10136767	chr14	50409096	50409096	-24021	102464828	NR_106724	MIR6076	rs4068867	chr2	68975854	68975854	13941	9938	NM_014882	ARHGAP25
rs6580738	chr12	50705715	50705715	-28362	51474	NM_016357	LIMA1	rs12593003	chr15	69896675	69896675	12136	104472713	NR_126437	PCAT29
rs7167572	chr15	55574880	55574880	7133	5873	NM_004580	RAB27A	rs221954	chr21	43607963	43607963	-11836	9619	NM_004915	ABCG1
rs9783747	chr16	69458193	69458193	-305	80777	NM_030579	CYB5B	rs4850687	chr2	197114754	197114754	-9994	101927482	NR_110225	LOC101927482
rs6845349	chr4	15896088	15896088	44275	9982	NM_005130	FGFBP1	rs8080662	chr17	46190819	46190819	5872	29916	NM_013323	SNX11
rs7151141	chr14	32814801	32814801	16322	9472	NM_004274	AKAP6	rs1105210	chr1	150152938	150152938	20012	105371433	NR_135098	LOC105371433
rs3779473	chr7	27823084	27823084	43370	8887	NM_006024	TAX1BP1	rs2029166	chr12	54590099	54590099	-7321	23583	NM_014311	SMUG1
rs2132288	chr6	82893577	82893577	63894	25998	NM_015525	IBTK	rs1148399	chr19	37329305	37329305	-19	388536	NM_206894	ZNF790
rs10474585	chr5	71422008	71422008	18913	4131	NM_005909	MAP1B	rs7894025	chr10	6309402	6309402	-59105	399715	NR_040079	LOC399715
rs8062421	chr16	86618726	86618726	6611	2300	NM_005250	FOXL1	rs1891543	chr14	87179232	87179232	-192890	283585	NR_038445	LINC01148
rs9551016	chr13	24440135	24440135	-22893	542767	NM_001014442	C1QTNF9B-AS1	rs6758866	chr2	191756401	191756401	10854	2744	NM_014905	GLS
rs17071948	chr13	26761539	26761539	34355	6049	NM_005977	RNF6	rs8051902	chr16	50099777	50099777	-75	55027	NM_017939	HEATR3
rs2146548	chr10	112564104	112564104	66558	282997	NR_026932	PDCD4-AS1	rs886625	chr7	2491621	2491621	14223	101927181	NR_108066	LOC101927181
rs10745751	chr12	96652358	96652358	3120	2004	NM_005230	ELK3	rs284162	chr1	92269517	92269517	82319	7049	NM_003243	TGFBR3
rs910869	chr20	33292777	33292777	231	58476	NM_021202	TP53INP2	rs2759388	chr6	163838794	163838794	3119	9444	NM_006775	QKI
rs11236673	chr11	75977845	75977845	-60271	7481	NM_004626	WNT11	rs1918799	chr17	44218242	44218242	51924	284058	NM_015443	KANSL1
rs4910107	chr11	10255403	10255403	60351	81846	NM_030962	SBF2	rs2108173	chr7	41771295	41771295	-28589	3624	NM_002192	INHBA
rs1009121	chr21	40205176	40205176	-24287	101928398	NR_109926	LOC101928398	rs1295021	chr7	44661254	44661254	15133	4967	NM_002541	OGDH
rs838635	chr3	143197079	143197079	135991	100885796	NR_048544	SLC9A9-AS1	rs7961630	chr12	92899317	92899317	38862	100507616	NR_144532	LOC100507616
rs11541511	chr16	19195130	19195130	11451	51760	NM_016524	SYT17	rs7016807	chr8	142103769	142103769	-34951	22898	NM_014957	DENND3
rs3827595	chr4	147867307	147867307	-269	83894	NM_031956	TTC29	rs704964	chr3	42053899	42053899	-49967	54986	NM_017886	ULK4
rs17162313	chr1	27176119	27176119	-13514	2810	NM_006142	SFN	rs2285789	chr4	7655855	7655855	-99962	84740	NM_032654	AFAP1-AS1
rs4653579	chr1	224518354	224518354	-463	4931	NM_002533	NVL	rs2391869	chr7	30503951	30503951	14442	10392	NM_006092	NOD1
rs17582026	chr8	38429372	38429372	29403	286140	NR_003129	RNF5P1	rs6656196	chr1	26758773	26758773	0	79947	NM_024887	DHDDS
rs2032447	chr6	26044369	26044369	-484	3018	NM_021062	HIST1H2BB	rs4943782	chr13	41019832	41019832	35311	646982	NR_024505	LINC00598
rs2288064	chr16	79635140	79635140	-518	4094	NM_005360	MAF	rs1292120	chr6	111147738	111147738	-10650	23097	NM_015076	CDK19
rs10463623	chr5	111298877	111298877	13751	9315	NM_004772	NREP	rs4854455	chr2	68665868	68665868	28581	554251	NM_001024680	FBXO48
rs758585	chr10	116582560	116582560	1057	57700	NM_020940	FAM160B1	rs10952332	chr7	151634463	151634463	-19001	168391	NM_145292	GALNTL5
rs1717764	chr7	38026928	38026928	66007	54749	NM_017549	EPDR1	rs2400103	chr10	14919418	14919418	-1364	79723	NM_024670	SUV39H2
rs4792966	chr17	43121490	43121490	7395	79877	NM_024819	DCAKD	rs16858469	chr1	233114635	233114635	28047	84284	NM_032324	NTPCR
rs217516	chr7	28521491	28521491	46257	9586	NM_004904	CREB5	rs2248049	chr1	65715587	65715587	-14790	9829	NM_014787	DNAJC6
rs348228	chr13	42121187	42121187	21344	100847026	NR_049803	MIR5006	rs1152916	chr12	66635304	66635304	-9558	102465249	NR_106757	MIR6502
rs12123673	chr1	74058628	74058628	286775	101927295	NR_110676	LINC01360	rs209139	chr6	28863483	28863483	-824	414760	NR_104117	HCG14
rs9386774	chr6	109561646	109561646	3829	100996634	NM_001277339	LOC100996634	rs7155171	chr14	103031845	103031845	25864	100422954	NR_036192	MIR4309
rs12867661	chr13	38021225	38021225	37696	103695431	NR_125762	LINC01048	rs17677566	chr12	63139188	63139188	141722	406891	NR_029661	MIRLET7I
rs4758112	chr11	6598183	6598183	26697	23378	NM_015324	RRP8	rs7980390	chr12	12599949	12599949	89936	118426	NM_058169	BORCS5
rs7211556	chr17	15394256	15394256	-23331	284040	NM_173622	CDRT4	rs6712557	chr2	46309825	46309825	-214716	2034	NM_001430	EPAS1
rs12682626	chr8	38046769	38046769	-12521	27257	NM_014462	LSM1	rs5759052	chr22	43342723	43342723	324	11252	NM_007229	PACSIN2
rs7754843	chr6	161589477	161589477	-6463	79992	NM_024929	AGPAT4-IT1	rs12997772	chr2	161228203	161228203	36190	100616364	NR_039946	MIR4785
rs2172950	chr3	63640228	63640228	1884	132203	NM_001080537	SNTN	rs4854456	chr2	68665892	68665892	28557	554251	NM_001024680	FBXO48
rs1937697	chr10	53592537	53592537	-133182	23283	NM_015235	CSTF2T	rs1813595	chr2	169427769	169427769	-11684	100616356	NR_039933	MIR4774
rs3849076	chr5	125474036	125474036	-41234	102546228	NR_105042	LINC02039	rs1257658	chr14	99489220	99489220	248830	64919	NM_022898	BCL11B
rs2288029	chr16	71917058	71917058	386	55565	NM_017530	ZNF821	rs185220	chr5	56205357	56205357	270	133383	NM_153706	SETD9
rs6123324	chr20	52516493	52516493	-24245	391257	NR_002189	SUMO1P1	rs3738398	chr1	231762340	231762340	-221	27185	NM_018662	DISC1
rs12446277	chr16	86698031	86698031	57534	101928614	NR_135181	LOC101928614	rs158921	chr5	60241142	60241142	186	91942	NM_174889	NDUFAF2
rs9512670	chr13	27977213	27977213	-21468	2971	NM_002097	GTF3A	rs4529894	chr11	57199645	57199645	-4592	29015	NM_014096	SLC43A3
rs1467211	chr2	226859891	226859891	-147619	646736	NR_046102	LOC646736	rs3749863	chr6	45345248	45345248	540	8464	NM_003599	SUPT3H
rs7333960	chr13	61159716	61159716	-87373	101926930	NR_047003	LINC00378	rs1572030	chr9	86571611	86571611	46	84267	NM_032307	C9orf64
rs9378918	chr6	4915159	4915159	24933	9425	NM_004824	CDYL	rs2758885	chr6	39250726	39250726	31510	89822	NM_031460	KCNK17
rs14228	chr2	175711942	175711942	404	1123	NM_001822	CHN1	rs10760499	chr9	130532599	130532599	1049	10044	NM_005489	SH2D3C
rs1994350	chr6	159239004	159239004	-7	101409257	NR_102425	EZR-AS1	rs3796818	chr4	10097976	10097976	-17660	100423011	NR_036090	MIR3138
rs3847393	chr10	29958112	29958112	-34211	6840	NM_003174	SVIL	rs11065502	chr12	121677314	121677314	29650	5025	NM_002560	P2RX4
rs17748381	chr2	167096484	167096484	-90842	6323	NM_006920	SCN1A	rs1713997	chr4	57843863	57843863	-37	84273	NM_032313	NOA1
rs710187	chr22	38204088	38204088	176	23464	NM_014291	GCAT	rs10018094	chr4	88770890	88770890	15035	56955	NM_020203	MEPE
rs1857489	chr1	201237807	201237807	-14773	5317	NM_000299	PKP1	rs7756525	chr6	41675740	41675740	26399	7942	NM_007162	TFEB
rs7522020	chr1	198637853	198637853	29755	5788	NM_002838	PTPRC	rs17475333	chr14	70826458	70826458	-10	51241	NM_016468	COX16
rs1730288	chr18	51660864	51660864	87918	677819	NR_002970	SNORA37	rs10980728	chr9	113836820	113836820	-36455	1902	NM_001401	LPAR1
rs16962664	chr15	49912946	49912946	172	196951	NM_152647	FAM227B	rs11707380	chr3	172310161	172310161	-68864	8743	NM_003810	TNFSF10
rs2280718	chr2	54587596	54587596	29525	129852	NM_173486	C2orf73	rs629753	chr11	75293939	75293939	20838	871	NM_001235	SERPINH1
rs9451253	chr6	90321146	90321146	27070	57226	NM_020466	LYRM2	rs10876467	chr12	53994651	53994651	25129	11016	NM_006856	ATF7
rs17554130	chr6	53851937	53851937	-11751	100874282	NR_046832	MLIP-IT1	rs7547618	chr1	27602469	27602469	41462	23038	NM_015023	WDTC1
rs1976938	chr12	53661925	53661925	-158	9700	NM_012291	ESPL1	rs4811380	chr20	51292085	51292085	54708	101927700	NR_110038	LINC01524
rs12408188	chr1	118296695	118296695	148091	54855	NM_017709	FAM46C	rs2886123	chr14	78119878	78119878	-36768	9517	NM_004863	SPTLC2
rs16876684	chr5	86563970	86563970	-100	5921	NM_002890	RASA1	rs360017	chr5	173207353	173207353	10592	101928154	NR_108028	LINC01485
rs2485378	chr10	104059139	104059139	53884	8729	NM_004193	GBF1	rs3095340	chr6	30726939	30726939	-7663	105375013	NR_138037	HCG20
rs2728541	chr12	20110593	20110593	-57026	100506393	NR_040098	LOC100506393	rs10447450	chr6	146225619	146225619	59614	257218	NM_173082	SHPRH
rs2621219	chr4	122660871	122660871	24578	132332	NM_152399	TMEM155	rs10176108	chr2	68970181	68970181	8268	9938	NM_014882	ARHGAP25
rs12823996	chr12	3982475	3982475	139	57097	NM_020367	PARP11	rs10740339	chr10	72115305	72115305	21230	55222	NM_018205	LRRC20
rs12921415	chr16	80934839	80934839	-8346	100996425	NR_131947	PRCAT47	rs897504	chr2	33702902	33702902	1581	25780	NM_015376	RASGRP3
rs16822846	chr3	153331693	153331693	129409	152118	NM_001101337	C3orf79	rs11185203	chr1	108440084	108440084	239	102465839	NR_107006	MIR7852
rs1874774	chr1	55743297	55743297	51983	100616272	NR_039618	MIR4422	rs952960	chr15	70758902	70758902	120043	101929151	NR_135691	LOC101929151
rs2570233	chr15	52121846	52121846	21	29766	NM_014547	TMOD3	rs2044811	chr8	56685369	56685369	-422	96764	NM_024831	TGS1
rs12547322	chr8	121758078	121758078	-15415	101927543	NR_125419	LOC101927543	rs1001839	chr15	59698848	59698848	-31524	145773	NM_152450	FAM81A
rs2529438	chr7	30634630	30634630	121	2617	NM_002047	GARS	rs880872	chr2	85943766	85943766	22352	10578	NM_006433	GNLY
rs12639373	chr3	171132804	171132804	45393	23043	NM_015028	TNIK	rs10498169	chr2	225747450	225747450	64332	55619	NM_014689	DOCK10
rs7786786	chr7	127526479	127526479	-111083	27099	NM_014411	SND1-IT1	rs697852	chr1	226914734	226914734	12142	3707	NM_002221	ITPKB
rs3740066	chr10	101604207	101604207	61852	1244	NM_000392	ABCC2	rs120962	chr16	23589986	23589986	17653	4706	NM_005003	NDUFAB1
rs9324543	chr8	142275662	142275662	-10934	57210	NM_001080431	SLC45A4	rs9792944	chr1	32419044	32419044	-15056	8073	NM_003479	PTP4A2
rs12817910	chr12	12426161	12426161	-6350	4040	NM_002336	LRP6	rs3936940	chr1	181031709	181031709	-25929	51278	NM_016545	IER5
rs11714054	chr3	4783407	4783407	9867	100126791	NR_004428	EGOT	rs10457655	chr6	137539810	137539810	757	3459	NM_000416	IFNGR1
rs2884235	chr8	66934767	66934767	976	85479	NM_033105	DNAJC5B	rs12129468	chr1	153821944	153821944	55521	343052	NR_126565	LOC343052
rs8089472	chr18	46626341	46626341	-50203	100616420	NR_039898	MIR4744	rs1561430	chr17	14636762	14636762	-281360	101928475	NR_135638	LOC101928475
rs4799422	chr18	34098972	34098972	144409	105372071	NR_132982	LOC105372071	rs8032573	chr15	101786253	101786253	5884	22856	NM_014918	CHSY1
rs1992625	chr10	63520698	63520698	97979	219621	NM_173554	C10orf107	rs9559574	chr13	110036330	110036330	-16713	104326054	NR_126361	LINC00399
rs345164	chr17	58183854	58183854	-3574	653653	NR_027408	LOC653653	rs6439141	chr3	128420534	128420534	-24445	7879	NM_004637	RAB7A
rs2288491	chr16	70558039	70558039	348	23450	NM_012426	SF3B3	rs6597266	chr6	7390077	7390077	15	83732	NM_031480	RIOK1
rs12429883	chr13	50031868	50031868	13439	107303344	NM_001320727	SETDB2-PHF11	rs2146685	chr13	24824734	24824734	3843	100874231	NR_046531	SPATA13-AS1
rs2882461	chr8	62497821	62497821	104587	444	NM_004318	ASPH	rs10949295	chr6	15356641	15356641	107555	3720	NM_004973	JARID2
rs10412662	chr19	48282453	48282453	611	6415	NM_003009	SELENOW	rs728977	chr3	108011470	108011470	-3867	11148	NM_007072	HHLA2
rs3856477	chr2	218088388	218088388	-59068	105373877	NR_133642	DIRC3-AS1	rs11153451	chr6	114194523	114194523	-11	285758	NR_038863	LINC01268
rs564398	chr9	22029547	22029547	-20235	1030	NM_004936	CDKN2B	rs2959880	chr11	63438836	63438836	366	25923	NM_015459	ATL3
rs6823184	chr4	47839013	47839013	1110	10699	NM_006587	CORIN	rs12565775	chr1	159262155	159262155	2651	2205	NM_002001	FCER1A
rs10841268	chr12	19727977	19727977	134462	121536	NM_153207	AEBP2	rs6488666	chr12	14393102	14393102	-125464	55729	NM_018179	ATF7IP
rs11579125	chr1	182309615	182309615	-26419	400799	NR_104175	LINC01344	rs9905950	chr17	28431198	28431198	-12627	84081	NM_032141	NSRP1
rs8111400	chr19	38422754	38422754	24893	23094	NM_015073	SIPA1L3	rs282559	chr5	50037381	50037381	74001	79668	NM_024615	PARP8
rs16962663	chr15	49912830	49912830	288	196951	NM_152647	FAM227B	rs11589744	chr1	231108960	231108960	5658	79573	NM_024525	TTC13
rs11995866	chr8	121058098	121058098	-79249	7373	NM_021110	COL14A1	rs187116	chr11	35165800	35165800	5383	960	NM_000610	CD44
rs2253689	chr1	115633233	115633233	-1112	10100	NM_005725	TSPAN2	rs13098737	chr3	171973943	171973943	192303	2693	NM_004122	GHSR
rs8023672	chr15	57057885	57057885	-31601	54816	NM_017661	ZNF280D	rs10136473	chr14	61937384	61937384	99528	101927780	NR_110416	LOC101927780
rs846949	chr6	108019319	108019319	34281	256380	NM_198081	SCML4	rs2279956	chr17	27434393	27434393	-31766	9220	NM_004740	TIAF1
rs2814829	chr9	90813464	90813464	-63564	645961	NM_001166137	SPATA31C2	rs2242993	chr5	76115521	76115521	719	2150	NM_005242	F2RL1
rs1891705	chr1	112938497	112938497	-303	55917	NM_018704	CTTNBP2NL	rs6451661	chr5	43008054	43008054	10859	648987	NR_034085	LOC648987
rs1256120	chr14	64805001	64805001	267	2100	NM_001437	ESR2	rs6901016	chr6	106258113	106258113	-276082	639	NM_001198	PRDM1
rs9641977	chr7	134231727	134231727	-2122	441282	NM_001080538	AKR1B15	rs7978283	chr12	52559310	52559310	26474	144501	NM_182507	KRT80
rs882136	chr10	94517759	94517759	68078	3087	NM_002729	HHEX	rs7187797	chr16	90144096	90144096	-1758	11105	NM_052996	PRDM7
rs7317196	chr13	32203941	32203941	-109738	122042	NM_130806	RXFP2	rs764439	chr20	8438789	8438789	209438	100874337	NR_046809	PLCB1-IT1
rs10009935	chr4	3077037	3077037	629	3064	NM_002111	HTT	rs4965821	chr15	101835690	101835690	-203	6627	NM_003090	SNRPA1
rs1959873	chr14	95490260	95490260	109580	23405	NM_030621	DICER1	rs3741784	chr12	22840092	22840092	62016	55500	NM_018638	ETNK1
rs7699623	chr4	185655676	185655676	-390	79682	NM_024629	CENPU	rs4926113	chr19	14467313	14467313	7489	105372288	NR_134908	LINC01841
rs6579897	chr5	151112513	151112513	25697	475	NM_004045	ATOX1	rs4602278	chr20	1683129	1683129	-44704	55423	NM_018556	SIRPG
rs3100908	chr14	50359489	50359489	-247	382	NM_001663	ARF6	rs223390	chr4	103748797	103748797	-87	7323	NM_003340	UBE2D3
rs2925949	chr4	37910423	37910423	17718	23216	NM_015173	TBC1D1	rs3816051	chr19	55385604	55385604	55	2204	NM_002000	FCAR
rs6891697	chr5	88768953	88768953	543584	100500825	NR_037433	MIR3660	rs2857694	chr6	31587870	31587870	-580	7916	NM_004638	PRRC2A
rs1254839	chr14	62420606	62420606	-41935	83851	NM_031914	SYT16	rs1541623	chr12	109255853	109255853	-4494	54434	NM_018984	SSH1
rs1602679	chr4	167357264	167357264	562854	7092	NM_012464	TLL1	rs5810	chr1	27426219	27426219	55402	6548	NM_003047	SLC9A1
rs4354668	chr11	35440976	35440976	129	6506	NM_004171	SLC1A2	rs12341605	chr9	124256686	124256686	5620	2681	NR_003191	GGTA1P
rs1223748	chr1	214275634	214275634	113790	5629	NM_002763	PROX1	rs17634270	chr2	105654150	105654150	-333	64965	NM_182640	MRPS9
rs17172702	chr7	46495629	46495629	241091	730338	NR_134575	LOC730338	rs7366009	chr1	223900819	223900819	700	824	NM_001748	CAPN2
rs732632	chr15	85491312	85491312	-32432	5151	NM_002605	PDE8A	rs7742473	chr6	119101740	119101740	-2131	100287632	NR_037662	LOC100287632
rs12189242	chr5	34627666	34627666	-28767	26064	NM_015577	RAI14	rs12512134	chr4	114737156	114737156	-54073	817	NM_001221	CAMK2D
rs6920947	chr6	127742089	127742089	38446	9729	NM_014702	KIAA0408	rs1038747	chr1	151942345	151942345	24369	6281	NM_002966	S100A10
rs1885125	chr6	119256079	119256079	248	254394	NM_017696	MCM9	rs2294042	chr8	146228390	146228390	-105	286101	NR_023392	ZNF252P
rs4903046	chr14	73145908	73145908	162380	102465832	NR_106994	MIR7843	rs7118510	chr11	12196272	12196272	11042	102466906	NR_106739	MIR6124
rs2785276	chr10	33701196	33701196	-77363	8829	NM_003873	NRP1	rs740094	chr7	44669698	44669698	23577	4967	NM_002541	OGDH
rs10998072	chr10	70091923	70091923	155	3189	NM_012207	HNRNPH3	rs1541619	chr8	39801323	39801323	8849	169355	NM_194294	IDO2
rs6796307	chr3	165524239	165524239	31021	590	NM_000055	BCHE	rs2370643	chr11	121762127	121762127	208425	406911	NR_029671	MIR125B1
rs11075908	chr16	71928850	71928850	539	9798	NM_014761	IST1	rs1687463	chr3	126185238	126185238	9524	79364	NM_025112	ZXDC
rs4140547	chr20	24615790	24615790	165348	79953	NM_024893	SYNDIG1	rs2464975	chr2	208497965	208497965	-7188	151194	NM_145280	METTL21A
rs4897093	chr6	149555590	149555590	16530	23118	NM_015093	TAB2	rs11715121	chr3	47072621	47072621	19589	100129354	NR_024046	NRADDP
rs11717138	chr3	156534628	156534628	223	730091	NR_038387	LINC00886	rs17122673	chr12	59990767	59990767	946	9194	NM_004731	SLC16A7
rs10927866	chr1	16175317	16175317	-675	729614	NR_024279	FLJ37453	rs6509631	chr19	52839474	52839474	-24	162963	NM_173530	ZNF610
rs362841	chr6	146680316	146680316	-184512	10981	NM_006834	RAB32	rs4832989	chr4	38162063	38162063	40488	23216	NM_015173	TBC1D1
rs4852741	chr2	71228275	71228275	-6274	113419	NM_144582	TEX261	rs1042329	chr17	42983714	42983714	6634	388389	NM_213607	CCDC103
rs1966618	chr3	197281338	197281338	1520	622	NM_004051	BDH1	rs11551095	chr19	3186085	3186085	210	56926	NM_020170	NCLN
rs12118218	chr1	56320445	56320445	629131	100616272	NR_039618	MIR4422	rs6433632	chr2	177865192	177865192	-212230	220988	NM_194247	HNRNPA3
rs7554427	chr1	78669649	78669649	-25634	149047	NM_144700	MGC27382	rs4586288	chr13	100201026	100201026	-28340	104355149	NR_126390	LINC01039
rs306975	chr8	142053993	142053993	-42581	5747	NM_005607	PTK2	rs10883728	chr10	104269301	104269301	5582	51684	NM_016169	SUFU
rs1704894	chr12	104982429	104982429	-2982	100500843	NR_037487	MIR3922	rs818620	chr7	105172685	105172685	157	60561	NM_021930	RINT1
rs448113	chr14	60619111	60619111	13100	51635	NM_016029	DHRS7	rs10267212	chr7	99595422	99595422	17037	646282	NR_036679	AZGP1P1
rs6899510	chr6	158261989	158261989	17786	51429	NM_016224	SNX9	rs12602834	chr17	29637308	29637308	3822	2124	NM_006495	EVI2B
rs1992549	chr1	172224479	172224479	-110504	100628315	NR_038397	DNM3OS	rs3749791	chr5	179721688	179721688	-2617	5601	NM_002752	MAPK9
rs2069051	chr1	92676573	92676573	-7000	388649	NM_001012425	C1orf146	rs11697186	chr20	3185123	3185123	220	65992	NM_023935	DDRGK1
rs396146	chr2	32502566	32502566	-392	84272	NM_032312	YIPF4	rs389700	chr21	36897913	36897913	55149	100506403	NR_073512	LOC100506403
rs683748	chr3	114599162	114599162	7282	104413890	NR_126422	ZBTB20-AS3	rs9947555	chr18	6406648	6406648	8262	91133	NM_173464	L3MBTL4
rs10469884	chr2	26101632	26101632	-320	55252	NM_018263	ASXL2	rs10979644	chr9	111757118	111757118	18756	8727	NM_003798	CTNNAL1
rs870075	chr9	86785506	86785506	107148	101927575	NR_110995	LOC101927575	rs13052710	chr21	43181248	43181248	6001	54101	NM_020639	RIPK4
rs10795055	chr10	3581221	3581221	220334	105376360	NR_131187	LOC105376360	rs1438554	chr3	105072488	105072488	-13069	214	NM_001627	ALCAM
rs7224640	chr17	27055440	27055440	-392	284086	NM_178170	NEK8	rs10787234	chr10	112180476	112180476	-77149	1847	NM_004419	DUSP5
rs17500212	chr5	125338051	125338051	-177219	102546228	NR_105042	LINC02039	rs7165361	chr15	101775920	101775920	16217	22856	NM_014918	CHSY1
rs930586	chr15	22833118	22833118	-277	114791	NM_052903	TUBGCP5	rs1574409	chr12	52580070	52580070	5714	144501	NM_182507	KRT80
rs13391803	chr2	54800128	54800128	14597	6711	NM_003128	SPTBN1	rs13288561	chr9	90220370	90220370	106920	1612	NM_004938	DAPK1
rs1414657	chr1	240589117	240589117	-51292	100526648	NR_128706	MIR1273E	rs7246262	chr19	17392483	17392483	29	126549	NM_152363	ANKLE1
rs2267154	chr22	30804862	30804862	11932	23541	NM_012429	SEC14L2	rs2276900	chr4	128886578	128886578	167	80167	NM_025097	ABHD18
rs2623347	chr3	99137311	99137311	-220129	1295	NM_001850	COL8A1	rs1531681	chr6	28226878	28226878	152	387032	NM_019110	ZKSCAN4
rs6023069	chr20	36738990	36738990	54841	7052	NM_004613	TGM2	rs17049669	chr3	8906556	8906556	-95256	5021	NM_000916	OXTR
rs12153178	chr5	52674844	52674844	-101420	10468	NM_006350	FST	rs6801590	chr3	35787461	35787461	1493	406916	NR_029824	MIR128-2
rs9494332	chr6	136008608	136008608	-164226	27115	NM_018945	PDE7B	rs12768244	chr10	105225443	105225443	-6795	255022	NM_001001412	CALHM1
rs2302647	chr2	65283174	65283174	-321	23177	NM_015147	CEP68	rs3731607	chr2	120125058	120125058	-193	1622	NM_020548	DBI
rs1891673	chr13	36491659	36491659	-61661	9201	NM_004734	DCLK1	rs4260860	chr8	30182174	30182174	-59843	11030	NM_006867	RBPMS
rs1382639	chr12	78334194	78334194	109125	89795	NM_014903	NAV3	rs9504761	chr6	6331610	6331610	-10686	2162	NM_000129	F13A1
rs10447552	chr7	27683298	27683298	19322	11112	NM_152740	HIBADH	rs4644836	chr15	92614590	92614590	217060	28232	NM_013272	SLCO3A1
rs12430801	chr13	67710456	67710456	94012	5101	NM_020403	PCDH9	rs2271247	chr9	108456888	108456888	82	55151	NM_018112	TMEM38B
rs10974372	chr9	4181480	4181480	-29297	169792	NM_152629	GLIS3	rs9271613	chr6	32591666	32591666	-13517	3117	NM_002122	HLA-DQA1
rs17445345	chr1	202830389	202830389	-493	148709	NR_002929	LOC148709	rs2678905	chr2	58135872	58135872	1086	7444	NM_006296	VRK2
rs16861480	chr2	221421266	221421266	-649980	100422959	NR_036228	MIR4268	rs1420106	chr2	103035044	103035044	-206	8807	NM_003853	IL18RAP
rs6844490	chr4	90049404	90049404	15436	166815	NM_145715	TIGD2	rs17621931	chr16	68574096	68574096	980	146198	NM_133458	ZFP90
rs3818331	chr20	1281685	1281685	12632	27111	NM_015685	SDCBP2	rs6132819	chr20	25218618	25218618	-10088	5834	NM_002862	PYGB
rs17304039	chr11	65140209	65140209	9648	283130	NM_182556	SLC25A45	rs12524158	chr6	82476465	82476465	-14037	55603	NM_017633	FAM46A
rs13028839	chr2	200235352	200235352	87467	23314	NM_015265	SATB2	rs1333635	chr9	93566406	93566406	2197	6850	NM_003177	SYK
rs2285112	chr22	35789263	35789263	-6853	4174	NM_006739	MCM5	rs1166698	chr1	78392446	78392446	-37222	374987	NM_199343	NEXN-AS1
rs35372	chr12	115593799	115593799	-471830	6926	NM_005996	TBX3	rs13146963	chr4	113558602	113558602	-10	51574	NM_015454	LARP7
rs4245729	chr1	204289393	204289393	39664	22874	NM_014935	PLEKHA6	rs563525	chr17	37309355	37309355	-1453	57125	NM_020405	PLXDC1
rs16922530	chr10	22919829	22919829	83208	5305	NM_005028	PIP4K2A	rs758633	chr17	48995778	48995778	-50439	10140	NM_005749	TOB1
rs10141157	chr14	104018105	104018105	10550	9529	NM_004873	BAG5	rs4352899	chr9	4662286	4662286	-8	403313	NM_203453	PLPP6
rs3130553	chr6	31082285	31082285	-323	170679	NM_014068	PSORS1C1	rs11203034	chr10	82223291	82223291	9253	81619	NM_030927	TSPAN14
rs514049	chr15	59042363	59042363	-186	102	NM_001110	ADAM10	rs13027215	chr2	216577638	216577638	-5128	105373869	NR_132383	LINC01614
rs4729760	chr7	101543497	101543497	82615	1523	NM_001913	CUX1	rs8030533	chr15	79640953	79640953	37549	23423	NM_007364	TMED3
rs6086808	chr20	9194973	9194973	-3064	5332	NM_000933	PLCB4	rs724237	chr2	16869319	16869319	-22185	81553	NM_030797	FAM49A
rs4336380	chr5	95614860	95614860	153003	5122	NM_000439	PCSK1	rs851008	chr6	36063119	36063119	-35142	5603	NM_002754	MAPK13
rs4301693	chr10	32438199	32438199	-92828	3799	NM_004521	KIF5B	rs1017275	chr11	10627711	10627711	-37346	10894	NM_006691	LYVE1
rs1886512	chr13	74520186	74520186	187880	11278	NM_007249	KLF12	rs7546453	chr1	27479242	27479242	2379	6548	NM_003047	SLC9A1
rs10423232	chr19	17246212	17246212	59621	4650	NM_004145	MYO9B	rs2509644	chr11	104895328	104895328	-1433	838	NM_004347	CASP5
rs6699080	chr1	154834911	154834911	-2573	3782	NM_002249	KCNN3	rs457618	chr1	29213315	29213315	-288	2035	NM_004437	EPB41
rs1512889	chr3	145940063	145940063	28588	57088	NM_020353	PLSCR4	rs3806289	chr1	36929988	36929988	52	64960	NM_031280	MRPS15
rs16900770	chr8	126649582	126649582	205131	10221	NM_025195	TRIB1	rs12529169	chr6	42897956	42897956	1088	10695	NM_006586	CNPY3
rs2305452	chr8	27950535	27950535	-49	55140	NM_018091	ELP3	rs163886	chr11	30943561	30943561	70672	100506627	NM_020869	DCDC5
rs4273365	chr3	129142741	129142741	4753	90288	NM_207307	EFCAB12	rs16908503	chr11	10912861	10912861	33097	729013	NR_034137	ZBED5-AS1
rs1510272	chr3	156300724	156300724	-27735	6747	NM_007107	SSR3	rs9375168	chr6	123031502	123031502	-38844	2173	NM_001446	FABP7
rs2945373	chr17	25912828	25912828	-45346	3965	NM_002308	LGALS9	rs7900176	chr10	70812039	70812039	-35163	5552	NM_002727	SRGN
rs9928139	chr16	1992812	1992812	515	51734	NM_016332	MSRB1	rs7834536	chr8	23396428	23396428	10120	51312	NM_016612	SLC25A37
rs6812950	chr4	142443251	142443251	-114498	3600	NM_000585	IL15	rs10812617	chr9	27564255	27564255	9236	203228	NM_018325	C9orf72
rs4843049	chr15	85874372	85874372	-49455	102465803	NR_106993	MIR7706	rs10967992	chr9	27581980	27581980	-8116	203228	NM_018325	C9orf72
rs875731	chr17	77926297	77926297	-1641	125058	NM_019020	TBC1D16	rs1062918	chr19	48836236	48836236	6980	2014	NM_001425	EMP3
rs6134058	chr20	10845213	10845213	44707	101929413	NR_109866	LOC101929413	rs11235937	chr11	73586529	73586529	-1215	80227	NM_025155	PAAF1
rs8101298	chr19	49184178	49184178	-7840	126147	NM_145807	NTN5	rs3131064	chr6	30763893	30763893	29291	105375013	NR_138037	HCG20
rs7940781	chr11	86317530	86317530	65710	10873	NM_006680	ME3	rs7894641	chr10	62366430	62366430	-33716	288	NM_001149	ANK3
rs6692738	chr1	150166773	150166773	33847	105371433	NR_135098	LOC105371433	rs7700260	chr5	139326147	139326147	96737	9542	NM_004883	NRG2
rs8022600	chr14	81421423	81421423	-446	7253	NM_000369	TSHR	rs10485614	chr20	49133280	49133280	6422	5770	NM_002827	PTPN1
rs223391	chr4	103748224	103748224	116	7323	NM_003340	UBE2D3	rs6451494	chr5	40411291	40411291	-268741	5734	NM_000958	PTGER4
rs4817674	chr21	35907090	35907090	-7782	1827	NM_004414	RCAN1	rs12476275	chr2	10491100	10491100	-17704	3241	NM_002149	HPCAL1
rs4741961	chr9	4334606	4334606	-34571	169792	NM_152629	GLIS3	rs516423	chr19	3710531	3710531	2196	27134	NM_014428	TJP3
rs2518564	chr1	159062436	159062436	-15789	9447	NM_004833	AIM2	rs869638	chr11	118100411	118100411	-4602	120425	NM_153206	JAML
rs3087978	chr6	86388223	86388223	228	387066	NR_003038	SNHG5	rs238242	chr17	4849774	4849774	2607	5216	NM_005022	PFN1
rs1027314	chr12	92594348	92594348	54487	101928617	NR_135036	LOC101928617	rs10840111	chr11	8709551	8709551	2565	677826	NR_002977	SNORA3B
rs4715960	chr6	15067521	15067521	-178685	3720	NM_004973	JARID2	rs603412	chr1	20915418	20915418	-26	978	NM_001785	CDA
rs13047210	chr21	43172681	43172681	-5680	102465488	NR_106872	MIR6814	rs12756106	chr1	182365143	182365143	-3802	2752	NM_002065	GLUL
rs9400320	chr6	110065721	110065721	8698	102465753	NR_106988	MIR7641-2	rs2268530	chr3	186759850	186759850	20185	6480	NM_003032	ST6GAL1
rs8133052	chr21	37507501	37507501	238	874	NM_001236	CBR3	rs630648	chr11	93474678	93474678	25	79101	NM_024116	TAF1D
rs4243951	chr11	9856524	9856524	-4165	101928008	NR_120539	LOC101928008	rs213734	chr1	41575699	41575699	51405	22955	NM_012236	SCMH1
rs2932590	chr1	151953763	151953763	12951	6281	NM_002966	S100A10	rs6439158	chr3	128959313	128959313	-9140	22820	NM_016128	COPG1
rs721377	chr3	14435063	14435063	-9013	6533	NM_003043	SLC6A6	rs6478498	chr9	123837902	123837902	-450	727	NM_001735	C5
rs4679130	chr3	126423437	126423437	374	84303	NM_032343	CHCHD6	rs3095492	chr17	55060857	55060857	5389	59342	NM_021626	SCPEP1
rs913358	chr9	89172405	89172405	-203003	79670	NM_024617	ZCCHC6	rs6503635	chr17	39646747	39646747	-631	8689	NM_003771	KRT36
rs10505346	chr8	119963843	119963843	540	4982	NM_002546	TNFRSF11B	rs440252	chr21	40450023	40450023	-100323	101928435	NR_109962	LINC01700
rs12572517	chr10	32428685	32428685	-83314	3799	NM_004521	KIF5B	rs8114109	chr20	35964432	35964432	-8656	6714	NM_005417	SRC
rs223495	chr4	103656377	103656377	25774	4126	NM_005908	MANBA	rs4723940	chr7	1100508	1100508	5597	115330	NM_138445	GPR146
rs4752071	chr10	116408637	116408637	9421	3983	NM_002313	ABLIM1	rs13086717	chr3	46139499	46139499	-70520	2829	NM_005283	XCR1
rs807931	chr3	47389317	47389317	-33155	25930	NM_015466	PTPN23	rs2057539	chr6	17703644	17703644	-2717	105374952	NR_134616	LOC105374952
rs251022	chr5	140892643	140892643	23835	56097	NM_018929	PCDHGC5	rs2695999	chr12	105043923	105043923	58512	100500843	NR_037487	MIR3922
rs845856	chr6	106123952	106123952	-272953	5550	NM_002726	PREP	rs1150625	chr6	16713308	16713308	-48061	101928433	NR_136240	LOC101928433
rs1938574	chr1	70380794	70380794	-4211	5301	NR_023916	PIN1P1	rs274735	chr1	36501137	36501137	-48539	27285	NM_014466	TEKT2
rs10786631	chr10	103124605	103124605	10815	8945	NM_003939	BTRC	rs17138089	chr7	65579838	65579838	33	27297	NM_014478	CRCP
rs741481	chr3	185928063	185928063	-101162	2119	NM_004454	ETV5	rs2275079	chr1	155904177	155904177	56	22889	NM_014949	KIAA0907
rs10412896	chr19	48282495	48282495	653	6415	NM_003009	SELENOW	rs395582	chr17	42111486	42111486	-10967	84336	NM_032376	TMEM101
rs2728483	chr7	47193352	47193352	428390	64759	NM_022748	TNS3	rs6560690	chr10	134133883	134133883	11496	282974	NM_173575	STK32C
rs277269	chr13	40605806	40605806	-150140	100874127	NR_046870	LINC00332	rs2156926	chr22	47291993	47291993	19945	642757	NR_122047	TBC1D22A-AS1
rs12127166	chr1	68569706	68569706	-52392	9077	NM_004675	DIRAS3	rs6060260	chr20	30192907	30192907	-179	3397	NM_002165	ID1
rs12477310	chr2	64370586	64370586	1019	57162	NM_020651	PELI1	rs481736	chr11	104906710	104906710	-826	834	NM_001223	CASP1
rs11694012	chr2	19299052	19299052	-72326	400945	NR_135287	LINC01376	rs2802930	chr1	235096612	235096612	3134	101927851	NR_125945	LOC101927851
rs1566573	chr15	71983774	71983774	104	101929173	NR_120346	THSD4-AS2	rs10272249	chr7	143193006	143193006	18040	259287	NM_176883	TAS2R41
rs11090305	chr22	24407483	24407483	-282	23523	NM_012295	CABIN1	rs10503837	chr8	28918478	28918478	169645	79618	NM_024567	HMBOX1
rs2868362	chr20	44519643	44519643	283	140825	NM_080749	NEURL2	rs2291728	chr12	49110582	49110582	199	904	NM_001240	CCNT1
rs2748240	chr5	149828868	149828868	451	6208	NM_005617	RPS14	rs7943316	chr11	34460472	34460472	0	847	NM_001752	CAT
rs4673727	chr2	200995687	200995687	-174917	26010	NM_015535	SPATS2L	rs12821379	chr12	131465956	131465956	12565	105755954	NR_131950	LACAT8
rs4722801	chr7	28523547	28523547	48313	9586	NM_004904	CREB5	rs923885	chr14	60628501	60628501	3710	51635	NM_016029	DHRS7
rs8010899	chr14	91317840	91317840	-35079	145567	NM_001010854	TTC7B	rs9532860	chr13	42065769	42065769	34227	28984	NM_014059	RGCC
rs12530333	chr6	116355074	116355074	-4820	728402	NR_027338	TPI1P3	rs6593296	chr7	56118293	56118293	975	5723	NM_004577	PSPH
rs17113634	chr1	56751839	56751839	293418	8613	NM_003713	PLPP3	rs10471940	chr5	49943644	49943644	-18089	79668	NM_024615	PARP8
rs10788275	chr10	124061501	124061501	30690	118663	NM_144587	BTBD16	rs2070942	chr1	201458694	201458694	7007	1465	NM_004078	CSRP1
rs758853	chr17	15903602	15903602	-596	125150	NM_001042697	ZSWIM7	rs2135753	chr1	25338032	25338032	-11962	100616365	NR_039623	MIR4425
rs2373039	chr2	218088446	218088446	-59010	105373877	NR_133642	DIRC3-AS1	rs912426	chr13	47169419	47169419	42123	23143	NM_015116	LRCH1
rs4680919	chr3	79025569	79025569	43040	6091	NM_002941	ROBO1	rs2512143	chr11	117860582	117860582	3476	3587	NM_001558	IL10RA
rs2876273	chr6	12484118	12484118	193589	1906	NM_001955	EDN1	rs10746988	chr9	71614685	71614685	14354	5568	NM_002732	PRKACG
rs2870964	chr12	68370854	68370854	-12371	100885789	NR_104124	IFNG-AS1	rs6020562	chr20	49119606	49119606	-7252	5770	NM_002827	PTPN1
rs4963124	chr11	762791	762791	14711	347862	NM_182612	PDDC1	rs3784388	chr15	90437301	90437301	316	10239	NM_005829	AP3S2
rs12498803	chr4	157560957	157560957	331589	56034	NM_016205	PDGFC	rs843741	chr2	54499545	54499545	-16136	388951	NM_001003937	TSPYL6
rs7170720	chr15	67143750	67143750	105103	102723481	NR_135687	LOC102723481	rs10857465	chr10	50518351	50518351	11164	118461	NM_199459	C10orf71
rs7843549	chr8	123631343	123631343	-50460	105375734	NR_131202	LOC105375734	rs10908892	chr9	92111838	92111838	-17227	10507	NM_006378	SEMA4D
rs10979690	chr9	111870085	111870085	12140	23731	NM_032012	TMEM245	rs16825446	chr2	146510181	146510181	-834444	728773	NR_026904	PABPC1P2
rs2073272	chr6	90321955	90321955	26261	57226	NM_020466	LYRM2	rs10488735	chr11	34438558	34438558	-21914	847	NM_001752	CAT
rs711995	chr3	194360927	194360927	-6777	93109	NM_138399	TMEM44	rs3936938	chr1	181031797	181031797	-25841	51278	NM_016545	IER5
rs1872611	chr6	159238666	159238666	-345	101409257	NR_102425	EZR-AS1	rs1061511	chr1	160189500	160189500	-10841	729867	NR_123725	LOC729867
rs12458234	chr18	34113074	34113074	130307	105372071	NR_132982	LOC105372071	rs215	chr7	27935254	27935254	155540	8887	NM_006024	TAX1BP1
rs16949649	chr17	49230308	49230308	-589	654364	NM_001018136	NME1-NME2	rs12355688	chr10	81055626	81055626	-51594	10105	NM_005729	PPIF
rs8068425	chr17	78472301	78472301	-21897	4884	NM_002522	NPTX1	rs10146908	chr14	90033531	90033531	-9029	29018	NM_014099	FOXN3-AS2
rs3808456	chr8	116589218	116589218	91021	7227	NM_014112	TRPS1	rs1609562	chr16	1458381	1458381	6340	64718	NM_023076	UNKL
rs12151427	chr2	61863427	61863427	-98009	7514	NM_003400	XPO1	rs3129763	chr6	32590925	32590925	-14258	3117	NM_002122	HLA-DQA1
rs12874234	chr13	42970723	42970723	-28305	105370177	NR_135319	LOC105370177	rs6983940	chr8	39801438	39801438	8964	169355	NM_194294	IDO2
rs16900769	chr8	126649545	126649545	205094	10221	NM_025195	TRIB1	rs1473528	chr8	108704414	108704414	-194131	284	NM_001146	ANGPT1
rs12378451	chr9	95857650	95857650	-755	84270	NM_032310	CARD19	rs2551188	chr2	38302794	38302794	529	1545	NM_000104	CYP1B1
rs6465887	chr7	102625855	102625855	72511	10234	NM_005824	LRRC17	rs10496178	chr2	70342815	70342815	9633	100133985	NR_024444	LINC01816
rs11225864	chr11	103402271	103402271	-318363	100616457	NR_039842	MIR4693	rs730782	chr5	77890099	77890099	54549	10184	NM_005779	LHFPL2
rs2286169	chr11	67787528	67787528	9753	221	NM_000694	ALDH3B1	rs6944767	chr7	17184107	17184107	-154169	196	NM_001621	AHR
rs6680729	chr1	55738797	55738797	47483	100616272	NR_039618	MIR4422	rs1532678	chr9	107816768	107816768	-126241	19	NM_005502	ABCA1
rs1990111	chr7	80642403	80642403	-93736	10512	NM_006379	SEMA3C	rs2282171	chr3	119182598	119182598	-69	55254	NM_018266	TMEM39A
rs2548644	chr5	53843527	53843527	29934	112574	NM_052870	SNX18	rs3006584	chr10	31281250	31281250	7196	220929	NM_182755	ZNF438
rs11997898	chr8	119973830	119973830	9424	10584	NM_006438	COLEC10	rs8046381	chr16	31379355	31379355	12900	3687	NM_000887	ITGAX
rs218872	chr8	23655784	23655784	56536	6781	NM_003155	STC1	rs924599	chr5	35212684	35212684	18007	5618	NM_000949	PRLR
rs10841141	chr12	19211728	19211728	-70898	54477	NM_019012	PLEKHA5	rs1820112	chr19	51930706	51930706	-9649	89790	NM_033130	SIGLEC10
rs11219180	chr11	123381605	123381605	1018	57476	NM_020716	GRAMD1B	rs826967	chr19	37288454	37288454	2	284408	NR_040027	ZNF790-AS1
rs4237024	chr8	58886451	58886451	-4466	100505477	NR_130934	LINC01602	rs12603503	chr17	66562710	66562710	-8142	54757	NM_017565	FAM20A
rs7095480	chr10	3743894	3743894	83579	1316	NM_001300	KLF6	rs3134297	chr8	104427578	104427578	-15	81034	NM_030780	SLC25A32
rs2362438	chr1	40997033	40997033	-200	127396	NM_152373	ZNF684	rs12184835	chr13	29325932	29325932	-32782	283537	NM_181785	SLC46A3
rs7647724	chr3	29725062	29725062	250585	100873977	NR_046556	RBMS3-AS1	rs6029159	chr20	39135282	39135282	182598	9935	NM_005461	MAFB
rs9986855	chr7	34036618	34036618	92095	168667	NM_133468	BMPER	rs17713019	chr14	86066490	86066490	66824	23768	NM_013231	FLRT2
rs2354800	chr19	40324587	40324587	286	9149	NM_004714	DYRK1B	rs3758076	chr8	86375535	86375535	-252	100996348	NR_121630	CA3-AS1
rs10754367	chr1	118644430	118644430	83418	200162	NM_206996	SPAG17	rs6661817	chr1	114447034	114447034	-207	64858	NM_022836	DCLRE1B
rs2198123	chr11	103503946	103503946	-216688	100616457	NR_039842	MIR4693	rs6700343	chr1	150149016	150149016	16090	105371433	NR_135098	LOC105371433
rs7758769	chr6	113755566	113755566	215711	101927686	NR_125844	LOC101927686	rs4908737	chr1	8187300	8187300	-81432	102724539	NR_125998	LINC01714
rs4846106	chr1	12588706	12588706	21406	677882	NR_003022	SNORA59B	rs1010626	chr5	1490594	1490594	20377	102466103	NR_106723	MIR6075
rs17614529	chr15	52850352	52850352	10677	10776	NM_006628	ARPP19	rs13130857	chr4	79564324	79564324	-2824	100505702	NR_038303	LINC01094
rs3739393	chr8	19041470	19041470	61562	100128993	NR_038919	LOC100128993	rs2352209	chr15	90736266	90736266	1077	10509	NM_020210	SEMA4B
rs1648318	chr15	45449653	45449653	23752	90525	NM_138356	SHF	rs10263050	chr7	106593608	106593608	87684	5294	NM_002649	PIK3CG
rs11619622	chr13	42570201	42570201	34896	100507240	NR_039974	VWA8-AS1	rs452120	chr5	142188893	142188893	38601	23092	NM_015071	ARHGAP26
rs3803354	chr15	40856989	40856989	267	90416	NM_052849	C15orf57	rs10979154	chr9	110751656	110751656	-499655	9314	NM_004235	KLF4
rs7775814	chr6	127785894	127785894	-5359	9729	NM_014702	KIAA0408	rs1126973	chr1	40539076	40539076	24066	5538	NM_000310	PPT1
rs2504897	chr6	12573726	12573726	-143162	221692	NM_030948	PHACTR1	rs6926851	chr6	106397895	106397895	-136300	639	NM_001198	PRDM1
rs207811	chr2	217144907	217144907	63295	150967	NM_001199924	LINC01963	rs1464264	chr2	235199587	235199587	206106	10123	NM_005737	ARL4C
rs2879092	chr5	71747755	71747755	55494	167465	NM_152625	ZNF366	rs7577646	chr2	133142175	133142175	31935	339742	NR_135203	FAM201B
rs1345529	chr1	197433329	197433329	195995	23418	NM_012076	CRB1	rs9686661	chr5	55861786	55861786	40273	101928448	NM_001287053	C5orf67
rs2012129	chr15	100132917	100132917	26784	4205	NM_005587	MEF2A	rs1862626	chr5	56032940	56032940	-77960	4214	NM_005921	MAP3K1
rs16824691	chr3	115982772	115982772	-96099	101926903	NR_109998	LSAMP-AS1	rs731654	chr15	70755618	70755618	123327	101929151	NR_135691	LOC101929151
rs492748	chr3	172394890	172394890	34118	57552	NM_020792	NCEH1	rs2187471	chr11	90083091	90083091	98691	101929222	NR_104190	DISC1FP1
rs10171384	chr2	20291009	20291009	-39220	9741	NM_014713	LAPTM4A	rs2289835	chr14	76618759	76618759	531	55668	NM_017926	GPATCH2L
rs6700298	chr1	162511529	162511529	-19701	6675	NM_003115	UAP1	rs2512148	chr11	117873048	117873048	15942	3587	NM_001558	IL10RA
rs2236660	chr11	122933527	122933527	-484	3312	NM_006597	HSPA8	rs930847	chr15	101558562	101558562	-99074	101927751	NR_135827	LOC101927751
rs11070666	chr15	49228731	49228731	26910	399694	NM_203349	SHC4	rs940045	chr3	49449638	49449638	-1	6988	NM_022171	TCTA
rs7961947	chr12	22429374	22429374	58274	6489	NM_003034	ST8SIA1	rs6058526	chr20	30699632	30699632	2323	9777	NM_014742	TM9SF4
rs409045	chr5	34628627	34628627	-27806	26064	NM_015577	RAI14	rs11090305	chr22	24407483	24407483	-282	23523	NM_012295	CABIN1
rs10884951	chr10	112096010	112096010	-31303	10285	NM_005871	SMNDC1	rs2696572	chr17	44231617	44231617	38549	284058	NM_015443	KANSL1
rs1962663	chr10	3524893	3524893	164006	105376360	NR_131187	LOC105376360	rs1148421	chr12	106628527	106628527	13186	10970	NM_006825	CKAP4
rs246217	chr16	16090354	16090354	46920	4363	NM_004996	ABCC1	rs9534502	chr13	47440419	47440419	14144	100874082	NR_046612	HTR2A-AS1
rs12263012	chr10	124768583	124768583	154	36	NM_001609	ACADSB	rs200484	chr6	27775674	27775674	35	8340	NM_003519	HIST1H2BL
rs1590345	chr9	123985348	123985348	-20983	51552	NM_016322	RAB14	rs460137	chr5	112196949	112196949	64	6728	NM_003135	SRP19
rs612022	chr6	4126916	4126916	8786	10455	NM_006117	ECI2	rs243371	chr19	4431896	4431896	-14079	100616371	NR_039901	MIR4746
rs10814892	chr9	4226643	4226643	73392	169792	NM_152629	GLIS3	rs1561431	chr17	14636862	14636862	-281260	101928475	NR_135638	LOC101928475
rs4578272	chr10	64182596	64182596	-47710	283045	NR_104162	LOC283045	rs354063	chr7	149319241	149319241	2640	79970	NM_024910	ZNF767P
rs6503696	chr17	40499804	40499804	40601	6774	NM_003150	STAT3	rs12822967	chr12	66662630	66662630	17768	102465249	NR_106757	MIR6502
rs947496	chr1	160232506	160232506	-156	50717	NM_015726	DCAF8	rs2717926	chr7	37714304	37714304	-9074	353345	NM_181791	GPR141
rs1976403	chr1	21766453	21766453	-130	84224	NM_032264	NBPF3	rs13022398	chr2	216577567	216577567	-5199	105373869	NR_132383	LINC01614
rs7373764	chr3	178565820	178565820	12373	104797538	NR_126560	KCNMB2-AS1	rs797770	chr12	6303157	6303157	-5716	928	NM_001769	CD9
rs2417563	chr9	107509671	107509671	-178	25934	NM_015469	NIPSNAP3A	rs1785182	chr18	13623536	13623536	11773	753	NM_004338	LDLRAD4
rs3755141	chr2	217277249	217277249	112	50485	NM_014140	SMARCAL1	rs718376	chr11	60002935	60002935	-26306	102465250	NR_106758	MIR6503
rs3018621	chr11	62162890	62162890	-23617	7356	NM_003357	SCGB1A1	rs1386442	chr8	122438189	122438189	-213397	594842	NR_002835	HAS2-AS1
rs4502544	chr3	30140184	30140184	-164537	100873977	NR_046556	RBMS3-AS1	rs4652659	chr1	181474275	181474275	21589	777	NM_000721	CACNA1E
rs12889309	chr14	75593902	75593902	-119	91754	NM_033116	NEK9	rs3850643	chr3	195919020	195919020	19280	131540	NM_001039617	ZDHHC19
rs11042574	chr11	9994795	9994795	134106	101928008	NR_120539	LOC101928008	rs4128298	chr8	11823332	11823332	8776	613210	NM_001033018	DEFB136
rs17256224	chr13	38113532	38113532	4455	400121	NR_040244	LINC00547	rs1148178	chr10	28615573	28615573	-23578	143098	NM_173496	MPP7
rs1296042	chr18	13711002	13711002	15589	125228	NM_152352	FAM210A	rs685724	chr1	68154693	68154693	3833	1647	NM_001924	GADD45A
rs12334564	chr8	124780824	124780824	145	157769	NM_144963	FAM91A1	rs238290	chr20	5590656	5590656	1016	56261	NM_019593	GPCPD1
rs10138752	chr14	69179971	69179971	80660	677	NM_004926	ZFP36L1	rs1546076	chr3	46150517	46150517	-81538	2829	NM_005283	XCR1
rs1917114	chr7	120732120	120732120	102675	79974	NM_024913	CPED1	rs4877945	chr9	88262683	88262683	94261	23287	NM_015239	AGTPBP1
rs17070970	chr6	110115166	110115166	-40747	102465753	NR_106988	MIR7641-2	rs2861550	chr13	24844856	24844856	31	221178	NM_153023	SPATA13
rs16953240	chr15	55700981	55700981	258	145788	NM_001198784	C15orf65	rs2785193	chr11	35095435	35095435	64144	100507144	NR_120528	LOC100507144
rs9783749	chr16	69458248	69458248	-250	80777	NM_030579	CYB5B	rs9442915	chr6	74213393	74213393	14768	106635684	NR_132981	SNORD141B
rs17069203	chr18	59659783	59659783	-99479	220441	NM_173557	RNF152	rs422140	chr4	74881968	74881968	-17522	6374	NM_002994	CXCL5
rs6913898	chr6	151381877	151381877	167715	102723831	NR_125868	LOC102723831	rs3798197	chr6	160405089	160405089	14958	3482	NM_000876	IGF2R
rs2057604	chr10	7860265	7860265	-202	83860	NM_031923	TAF3	rs844836	chr20	23087160	23087160	-20183	22918	NM_012072	CD93
rs4476524	chr3	197244019	197244019	38839	622	NM_004051	BDH1	rs1849738	chr17	33717875	33717875	-17155	91607	NM_152270	SLFN11
rs3845787	chr2	37916060	37916060	-16382	10602	NM_006449	CDC42EP3	rs11170608	chr12	53995491	53995491	24289	11016	NM_006856	ATF7
rs641748	chr11	113157558	113157558	-12935	100288346	NR_034101	NCAM1-AS1	rs7965766	chr12	115200670	115200670	-78701	6926	NM_005996	TBX3
rs1149	chr8	38126359	38126359	379	84513	NM_032483	PLPP5	rs931182	chr4	54243230	54243230	-590	81608	NM_030917	FIP1L1
rs4678775	chr3	33254042	33254042	6665	26032	NM_015551	SUSD5	rs944774	chr1	206669136	206669136	-11727	83593	NM_031437	RASSF5
rs1880450	chr1	201237767	201237767	-14813	5317	NM_000299	PKP1	rs2888288	chr12	58329935	58329935	12	100506844	NR_038269	LOC100506844
rs6973843	chr7	105985944	105985944	-60306	10135	NM_005746	NAMPT	rs2272168	chr7	99102777	99102777	204	23660	NM_014569	ZKSCAN5
rs1073378	chr20	13228071	13228071	-7737	100505536	NR_040043	ISM1-AS1	rs6427158	chr1	155074903	155074903	23555	1944	NM_004952	EFNA3
rs12582393	chr12	27514123	27514123	28336	56938	NM_020183	ARNTL2	rs10471022	chr4	124410268	124410268	89623	10252	NM_005841	SPRY1
rs1108041	chr6	5026772	5026772	-3434	100129461	NR_126015	LYRM4-AS1	rs7531344	chr1	41507431	41507431	-20004	200172	NM_144990	SLFNL1
rs9592402	chr13	65727675	65727675	-712504	105370242	NR_132362	LINC01052	rs1077724	chr5	149504115	149504115	-11180	1436	NM_005211	CSF1R
rs248944	chr19	19887174	19887174	48	284440	NR_026956	LINC00663	rs11822285	chr11	12192623	12192623	7393	102466906	NR_106739	MIR6124
rs1936793	chr6	127424842	127424842	-15206	84870	NM_032784	RSPO3	rs9901226	chr17	4669747	4669747	-5440	9032	NM_003963	TM4SF5
rs1984860	chr8	6389383	6389383	31401	285	NM_001147	ANGPT2	rs10030486	chr4	108614357	108614357	27062	9061	NM_005443	PAPSS1
rs2374365	chr7	90454601	90454601	115471	5218	NM_012395	CDK14	rs571593	chr11	104904298	104904298	1586	834	NM_001223	CASP1
rs6880786	chr5	138181563	138181563	-29356	1495	NM_001903	CTNNA1	rs7043562	chr9	90226918	90226918	113468	1612	NM_004938	DAPK1
rs6041440	chr20	1305773	1305773	-214	100507495	NR_040047	SDCBP2-AS1	rs7187166	chr16	48278662	48278662	584	83752	NM_031490	LONP2
rs10520157	chr4	170533736	170533736	42	4750	NM_012224	NEK1	rs6545469	chr2	55277858	55277858	95	57142	NM_007008	RTN4
rs727546	chr17	13540518	13540518	-35259	9955	NM_006042	HS3ST3A1	rs680273	chr11	64539635	64539635	5598	7536	NM_004630	SF1
rs2836694	chr21	40203826	40203826	-25637	101928398	NR_109926	LOC101928398	rs11236115	chr11	74171965	74171965	6635	10008	NM_005472	KCNE3
rs8084104	chr18	9732124	9732124	23896	11031	NM_006868	RAB31	rs2973675	chr5	177762425	177762425	-102602	85007	NM_153373	PHYKPL
rs973838	chr4	77644860	77644860	148156	100616254	NR_039655	MIR548AH	rs574946	chr22	25843884	25843884	-170	1416	NR_033733	CRYBB2P1
rs678157	chr1	155658341	155658341	106	55249	NM_018253	YY1AP1	rs35625	chr16	16169566	16169566	126132	4363	NM_004996	ABCC1
rs3743466	chr15	96865270	96865270	-3887	7026	NM_021005	NR2F2	rs1286464	chr14	91066440	91066440	-42533	101928909	NR_110134	LOC101928909
rs929798	chr19	33686698	33686698	1099	4037	NM_002333	LRP3	rs916295	chr6	36725464	36725464	-278	57699	NM_020939	CPNE5
rs6424766	chr1	78806226	78806226	110943	149047	NM_144700	MGC27382	rs3736175	chr6	151773164	151773164	152	55005	NM_017909	RMND1
rs11551095	chr19	3186085	3186085	210	56926	NM_020170	NCLN	rs4802550	chr19	49588420	49588420	23	6625	NM_003089	SNRNP70
rs4148086	chr21	43620427	43620427	505	9619	NM_004915	ABCG1	rs7725191	chr5	66841011	66841011	-248030	101928858	NR_130779	LOC101928858
rs149806	chr5	33362960	33362960	-77842	6897	NM_152295	TARS	rs2013113	chr12	92896495	92896495	36040	100507616	NR_144532	LOC100507616
rs3739950	chr9	139686247	139686247	470	85014	NM_032928	TMEM141	rs4699896	chr5	66462069	66462069	30548	4064	NM_005582	CD180
rs2273013	chr1	38019747	38019747	198	79753	NM_024700	SNIP1	rs3809055	chr11	124823981	124823981	-36	80071	NM_025004	CCDC15
rs12455828	chr18	34112978	34112978	130403	105372071	NR_132982	LOC105372071	rs6764278	chr3	63665132	63665132	26788	132203	NM_001080537	SNTN
rs2529000	chr7	73720981	73720981	17176	7461	NM_003388	CLIP2	rs10398	chr11	308180	308180	73	10581	NM_006435	IFITM2
rs1286464	chr14	91066440	91066440	-42533	101928909	NR_110134	LOC101928909	rs207259	chr6	90815818	90815818	190809	60468	NM_021813	BACH2
rs17086	chr9	124125520	124125520	7062	2040	NM_004099	STOM	rs2783637	chr1	26439226	26439226	958	149420	NM_152835	PDIK1L
rs1133507	chr2	42369930	42369930	-26548	27436	NM_019063	EML4	rs1660143	chr18	77266757	77266757	106483	4772	NM_006162	NFATC1
rs12455535	chr18	47250292	47250292	89959	10449	NM_006111	ACAA2	rs4951181	chr1	203738781	203738781	15	54900	NM_017773	LAX1
rs12154910	chr7	106090250	106090250	-164612	10135	NM_005746	NAMPT	rs891387	chr18	21103909	21103909	20475	29919	NM_013326	C18orf8
rs17365991	chr22	41790179	41790179	12246	7008	NM_003216	TEF	rs5742914	chr15	74286929	74286929	34	9399	NM_004809	STOML1
rs13146483	chr4	39528939	39528939	279	7358	NM_003359	UGDH	rs6093904	chr20	42588079	42588079	13543	84969	NM_032883	TOX2
rs12298207	chr12	68759046	68759046	-32885	56890	NM_017440	MDM1	rs17122394	chr1	100863831	100863831	45808	8556	NM_003672	CDC14A
rs16838083	chr2	207076024	207076024	2328	2825	NM_005279	GPR1	rs1345529	chr1	197433329	197433329	195995	23418	NM_012076	CRB1
rs17073019	chr4	183219189	183219189	54605	55714	NM_001080477	TENM3	rs12660296	chr6	154461274	154461274	50377	4988	NM_000914	OPRM1
rs10511575	chr9	12924111	12924111	48521	106635615	NR_132976	SNORD137	rs8065694	chr17	1515182	1515182	-6854	124935	NM_152346	SLC43A2
rs12624640	chr20	32952125	32952125	1084	83737	NM_031483	ITCH	rs2335534	chr19	50014977	50014977	-559	2217	NM_004107	FCGRT
rs1707581	chr3	101724721	101724721	65018	152225	NR_026934	LINC02085	rs2327533	chr6	135062047	135062047	-200904	101928304	NR_125855	LOC101928304
rs6997903	chr8	55482675	55482675	-45952	6101	NM_006269	RP1	rs8051439	chr16	71495793	71495793	333	7571	NM_145911	ZNF23
rs1473580	chr3	114790058	114790058	203	26137	NM_015642	ZBTB20	rs7853312	chr9	101002634	101002634	-11135	102465514	NR_106913	MIR6854
rs17070590	chr6	109745623	109745623	-16308	6610	NM_003080	SMPD2	rs1537465	chr13	52093119	52093119	-33606	100616423	NR_039852	MIR4703
rs1760944	chr14	20923149	20923149	118	55644	NM_017807	OSGEP	rs1480380	chr6	32913246	32913246	-4399	3109	NM_002118	HLA-DMB
rs4415853	chr12	10765316	10765316	261	55110	NM_018048	MAGOHB	rs1016501	chr6	163908942	163908942	73267	9444	NM_006775	QKI
rs676161	chr11	87590569	87590569	-160266	105369423	NR_135090	LOC105369423	rs6719948	chr2	68665732	68665732	28717	554251	NM_001024680	FBXO48
rs1396354	chr8	118632412	118632412	99460	90390	NM_080651	MED30	rs12410357	chr1	225609763	225609763	6052	3930	NM_002296	LBR
rs194517	chr7	89852763	89852763	9629	261729	NM_152999	STEAP2	rs9535720	chr13	52194944	52194944	36460	115825	NM_052950	WDFY2
rs2279340	chr10	60144884	60144884	-19	7019	NM_003201	TFAM	rs2597277	chr7	37723413	37723413	35	353345	NM_181791	GPR141
rs6845980	chr4	188131680	188131680	295087	339975	NR_038931	LOC339975	rs12945114	chr17	73993546	73993546	-3441	1018	NM_001258	CDK3
rs2293452	chr7	76956639	76956639	-87876	101927243	NR_110073	LOC101927243	rs196603	chr7	36331111	36331111	75671	23366	NM_015314	KIAA0895
rs10460292	chr2	11075754	11075754	23691	3754	NM_002236	KCNF1	rs175040	chr14	75469555	75469555	-57	8892	NM_014239	EIF2B2
rs9544452	chr13	77875052	77875052	26125	23077	NM_015057	MYCBP2	rs4787427	chr16	27386394	27386394	-27089	50615	NM_021798	IL21R
rs4997561	chr6	90908057	90908057	98570	60468	NM_021813	BACH2	rs12567597	chr1	232941354	232941354	716	54627	NM_019090	MAP10
rs10739526	chr9	100662671	100662671	22181	51531	NM_016481	TRMO	rs1065778	chr15	51520206	51520206	-14181	100616369	NR_039863	MIR4713
rs11803904	chr1	66781544	66781544	-16247	5142	NM_002600	PDE4B	rs17029708	chr2	60783797	60783797	-3164	53335	NM_018014	BCL11A
rs4957895	chr5	109623946	109623946	225670	100302159	NR_031644	MIR548F3	rs2277810	chr21	46285722	46285722	8096	754	NM_004339	PTTG1IP
rs17070011	chr18	60118529	60118529	-72129	54877	NM_017742	ZCCHC2	rs17211712	chr14	21454062	21454062	-3903	64745	NM_022734	METTL17
rs8120	chr19	4816160	4816160	15594	148022	NM_014261	TICAM1	rs16823045	chr1	36923643	36923643	6397	64960	NM_031280	MRPS15
rs10865506	chr2	28844252	28844252	55028	151056	NM_153021	PLB1	rs6531568	chr4	37668484	37668484	19515	768211	NM_001085399	RELL1
rs7696969	chr4	143326714	143326714	440974	8821	NM_003866	INPP4B	rs4970988	chr1	150950062	150950062	-2583	29956	NM_013384	CERS2
rs3800748	chr7	134550119	134550119	-26032	800	NM_004342	CALD1	rs2770296	chr13	47440560	47440560	14285	100874082	NR_046612	HTR2A-AS1
rs12061026	chr1	246655056	246655056	15588	64754	NM_022743	SMYD3	rs17604670	chr4	113207277	113207277	-218	92610	NM_052864	TIFA
rs734589	chr20	49178921	49178921	-23402	693230	NR_030375	MIR645	rs4073041	chr3	117146882	117146882	506604	100506724	NR_121607	LINC00901
rs4656	chr2	191224981	191224981	16785	3628	NM_002194	INPP1	rs7174808	chr15	52048251	52048251	4493	29767	NM_014548	TMOD2
rs8109324	chr19	53238741	53238741	-434	81856	NM_030972	ZNF611	rs935888	chr15	45028027	45028027	-533	140691	NM_080745	TRIM69
rs7043151	chr9	118686312	118686312	1065	58483	NM_021208	LINC00474	rs2087799	chr1	59011924	59011924	547	115209	NM_145243	OMA1
rs2177796	chr4	186131934	186131934	6543	83891	NM_031953	SNX25	rs9269078	chr6	32440879	32440879	33260	3122	NM_019111	HLA-DRA
rs10984103	chr9	100639275	100639275	23738	2304	NM_004473	FOXE1	rs2094429	chr6	20213205	20213205	-510	154141	NM_001080480	MBOAT1
rs2437770	chr8	97505545	97505545	-337	6383	NM_002998	SDC2	rs4578243	chr1	60140439	60140439	58529	100616409	NR_039861	MIR4711
rs2298715	chr18	33552425	33552425	-163	83608	NM_031446	C18orf21	rs4545118	chr8	144373537	144373537	-22	79943	NM_030895	ZNF696
rs2085292	chr4	48914936	48914936	-6091	132299	NM_152398	OCIAD2	rs413015	chr14	60618745	60618745	13466	51635	NM_016029	DHRS7
rs4951675	chr1	210800547	210800547	297907	55733	NM_018194	HHAT	rs3914583	chr3	11120668	11120668	-58111	3269	NM_000861	HRH1
rs17520400	chr1	117514675	117514675	-29697	9398	NM_004258	CD101	rs7167572	chr15	55574880	55574880	7133	5873	NM_004580	RAB27A
rs16858860	chr1	182309477	182309477	-26281	400799	NR_104175	LINC01344	rs7010330	chr8	145036615	145036615	-8527	5339	NM_000445	PLEC
rs10933164	chr2	227860671	227860671	160000	84236	NM_032276	RHBDD1	rs2290368	chr2	152266473	152266473	73	55183	NM_018151	RIF1
rs11855680	chr15	32962450	32962450	2816	105370757	NR_135505	LOC105370757	rs1821867	chr2	109210854	109210854	5932	3987	NM_004987	LIMS1
rs11792932	chr9	22216701	22216701	-207389	1030	NM_004936	CDKN2B	rs12673876	chr7	75962894	75962894	25448	7532	NM_012479	YWHAG
rs2505584	chr10	36848898	36848898	-565887	91074	NM_052997	ANKRD30A	rs4924483	chr15	40857265	40857265	-9	90416	NM_052849	C15orf57
rs9308109	chr4	166532454	166532454	-73337	101928151	NR_121676	LINC01179	rs850948	chr12	13145955	13145955	7288	50865	NM_015987	HEBP1
rs906320	chr6	79519842	79519842	-57419	134728	NM_001010844	IRAK1BP1	rs3754835	chr2	32206029	32206029	29704	51072	NM_015955	MEMO1
rs3743559	chr16	58035429	58035429	152	79650	NM_024598	USB1	rs9974527	chr21	43885551	43885551	30913	89765	NM_080860	RSPH1
rs4794139	chr17	48475076	48475076	-162	55379	NM_018509	LRRC59	rs4148869	chr6	32806576	32806576	24	6891	NM_000544	TAP2
rs10790521	chr11	122580119	122580119	53721	84959	NM_032873	UBASH3B	rs11055880	chr12	14410634	14410634	-107932	55729	NM_018179	ATF7IP
rs638051	chr11	68141414	68141414	61337	4041	NM_002335	LRP5	rs2179225	chr1	186708184	186708184	58398	103752588	NR_125801	PACERR
rs2247289	chr19	51308092	51308092	18	84798	NM_032712	C19orf48	rs1054428	chr5	43039793	43039793	654	389289	NM_001014279	ANXA2R
rs10859925	chr12	96094206	96094206	51175	100132594	NR_077225	PGAM1P5	rs9534434	chr13	47172726	47172726	45430	23143	NM_015116	LRCH1
rs11681656	chr2	134495020	134495020	-168989	344148	NM_207363	NCKAP5	rs637310	chr13	51200451	51200451	-98866	103689915	NR_125753	DLEU1-AS1
rs900839	chr1	43439229	43439229	-14382	6513	NM_006516	SLC2A1	rs2378744	chr9	90131901	90131901	18451	1612	NM_004938	DAPK1
rs3779109	chr7	6056484	6056484	6128	7965	NM_006303	AIMP2	rs1538416	chr1	25064001	25064001	-7759	25932	NM_013943	CLIC4
rs11715990	chr3	11703635	11703635	-18184	9686	NM_014667	VGLL4	rs13033821	chr2	198173536	198173536	1985	91526	NM_153697	ANKRD44
rs1870510	chr10	127837577	127837577	-175735	101410540	NR_102707	FANK1-AS1	rs1744663	chr1	90280296	90280296	-6277	55144	NM_018103	LRRC8D
rs17420011	chr7	108008512	108008512	88329	4897	NM_005010	NRCAM	rs203877	chr6	28048624	28048624	142	7718	NM_003447	ZNF165
rs2140263	chr2	114616865	114616865	-30646	10096	NM_005721	ACTR3	rs17574647	chr4	48214467	48214467	57347	7006	NM_003215	TEC
rs10195803	chr2	20291041	20291041	-39252	9741	NM_014713	LAPTM4A	rs10007186	chr4	79589045	79589045	21897	100505702	NR_038303	LINC01094
rs2726455	chr4	106321230	106321230	-47192	104384744	NR_126420	TET2-AS1	rs1215649	chr1	90278842	90278842	-7731	55144	NM_018103	LRRC8D
rs2372309	chr12	58329820	58329820	127	100506844	NR_038269	LOC100506844	rs13438650	chr7	39772654	39772654	-513	349114	NM_198284	LINC00265
rs2304160	chr19	10692129	10692129	5862	10053	NM_005498	AP1M2	rs6490265	chr12	120105707	120105707	-54	5564	NM_006253	PRKAB1
rs11675818	chr2	37916505	37916505	-16827	10602	NM_006449	CDC42EP3	rs1532677	chr9	107816813	107816813	-126286	19	NM_005502	ABCA1
rs6013824	chr20	36701254	36701254	39306	58490	NM_021215	RPRD1B	rs1062919	chr19	48836208	48836208	6952	2014	NM_001425	EMP3
rs13402678	chr2	190149931	190149931	-105326	1290	NM_000393	COL5A2	rs4940319	chr18	51765111	51765111	-13953	8932	NM_003927	MBD2
rs16859380	chr2	172272444	172272444	18175	79828	NM_024770	METTL8	rs4145237	chr2	190432277	190432277	13260	30061	NM_014585	SLC40A1
rs2357821	chr2	10951911	10951911	1054	10130	NM_005742	PDIA6	rs11892236	chr2	54865560	54865560	80029	6711	NM_003128	SPTBN1
rs3817716	chr8	124450116	124450116	21151	55093	NM_018024	WDYHV1	rs2437771	chr8	97507658	97507658	1776	6383	NM_002998	SDC2
rs13171173	chr5	138042464	138042464	46534	105379194	NR_134244	LOC105379194	rs17128628	chr8	19402505	19402505	57551	55790	NM_018371	CSGALNACT1
rs2480784	chr1	10570721	10570721	35718	5195	NM_004565	PEX14	rs317796	chr6	159085056	159085056	621	94120	NM_001009991	SYTL3
rs700846	chr2	108336300	108336300	-34268	104326057	NR_126369	GACAT1	rs3746497	chr20	44509732	44509732	-116	90204	NM_080603	ZSWIM1
rs2067400	chr2	191224397	191224397	16201	3628	NM_002194	INPP1	rs3784400	chr15	40600198	40600198	-24	5330	NM_004573	PLCB2
rs6463240	chr7	44662873	44662873	16752	4967	NM_002541	OGDH	rs666779	chr1	85410544	85410544	-51648	23566	NM_012152	LPAR3
rs10856844	chr4	39516658	39516658	12560	7358	NM_003359	UGDH	rs10814208	chr9	3526374	3526374	-373	5991	NM_002919	RFX3
rs13291473	chr9	37551276	37551276	24974	26267	NM_012166	FBXO10	rs12359649	chr10	106111179	106111179	2154	100505869	NR_108036	CFAP58-AS1
rs2670026	chr8	57424338	57424338	48044	100507632	NR_038236	LINC00968	rs17710630	chr7	43769149	43769149	-9	55744	NM_018224	COA1
rs7837298	chr8	60032541	60032541	-774	9760	NM_014729	TOX	rs2001651	chr17	21179461	21179461	-8507	5606	NM_002756	MAP2K3
rs1986809	chr1	115770027	115770027	110830	4803	NM_002506	NGF	rs2808497	chr1	200329117	200329117	13803	554279	NR_040064	LINC00862
rs4431151	chr3	44510906	44510906	8256	353274	NM_181489	ZNF445	rs752092	chr15	101781934	101781934	10203	22856	NM_014918	CHSY1
rs10807242	chr6	12279686	12279686	-10843	1906	NM_001955	EDN1	rs6831303	chr4	26275336	26275336	-45996	3516	NM_005349	RBPJ
rs906319	chr6	79520689	79520689	-56572	134728	NM_001010844	IRAK1BP1
rs3133837	chr8	104280769	104280769	-29892	8323	NM_003506	FZD6
rs4841530	chr8	11289146	11289146	35130	83648	NM_053279	FAM167A
rs11661644	chr18	52642849	52642849	-16110	80323	NM_025214	CCDC68
rs1852535	chr11	95501241	95501241	21713	143684	NM_144664	FAM76B
rs1465258	chr16	2033757	2033757	-393	2671	NM_005262	GFER
rs4147777	chr11	67798363	67798363	279	4728	NM_002496	NDUFS8
rs11865908	chr16	88366750	88366750	-127129	84627	NM_001127464	ZNF469
rs17164154	chr7	91474788	91474788	35246	7978	NM_006980	MTERF1
rs2304880	chr8	41559609	41559609	-36805	286	NM_000037	ANK1
rs17013181	chr4	88732763	88732763	-9787	56955	NM_020203	MEPE
rs7100988	chr10	89339054	89339054	71464	9562	NM_004897	MINPP1
rs826967	chr19	37288454	37288454	2	284408	NR_040027	ZNF790-AS1
rs17158583	chr7	83703019	83703019	121198	10371	NM_006080	SEMA3A
rs12541677	chr8	121757450	121757450	-16043	101927543	NR_125419	LOC101927543
rs6927513	chr6	46021223	46021223	26862	53405	NM_016929	CLIC5
rs7555907	chr1	62791299	62791299	-6214	163782	NM_181712	KANK4
rs2447494	chr8	99191257	99191257	61189	10940	NM_015029	POP1
rs3809758	chr17	40471980	40471980	31906	6776	NM_003152	STAT5A
rs16982241	chr19	49202859	49202859	3631	2524	NM_000511	FUT2
rs1659689	chr2	27393030	27393030	21085	150921	NM_175769	TCF23
rs1615327	chr11	122044291	122044291	7049	399959	NR_024430	MIR100HG
rs11236134	chr11	74216705	74216705	-11947	387787	NM_001144869	LIPT2
rs890180	chr4	124621650	124621650	47710	285419	NR_027105	LINC01091
rs11603794	chr11	123178320	123178320	73900	100616319	NR_039714	MIR4493
rs10841424	chr12	20141759	20141759	-25860	100506393	NR_040098	LOC100506393
rs17743256	chr16	48199530	48199530	-18849	94160	NM_033226	ABCC12
rs7219207	chr17	14743915	14743915	-174207	101928475	NR_135638	LOC101928475
rs17425634	chr4	141943052	141943052	111564	57484	NM_020724	RNF150
rs12499919	chr4	115171607	115171607	-270729	79642	NM_024590	ARSJ
rs12643919	chr4	113092525	113092525	25972	132720	NM_152400	C4orf32
rs9495076	chr6	138725857	138725857	521	23593	NM_014320	HEBP2
rs1931023	chr6	10196666	10196666	-215885	100130275	NR_033910	TFAP2A-AS1
rs11081475	chr18	9366356	9366356	31591	57045	NM_020648	TWSG1
rs9373116	chr6	135224369	135224369	46891	64577	NM_022568	ALDH8A1
rs6570643	chr6	100748397	100748397	163154	6492	NM_005068	SIM1
rs6796023	chr3	29425699	29425699	102896	27303	NM_014483	RBMS3
rs162741	chr2	119495726	119495726	110033	2019	NM_001426	EN1
rs4869262	chr5	95470264	95470264	55422	693168	NR_030309	MIR583
rs12685972	chr9	81181489	81181489	269498	29968	NM_021154	PSAT1
rs17369747	chr7	23038401	23038401	15369	84668	NM_032581	FAM126A
rs10950650	chr7	17226484	17226484	-111792	196	NM_001621	AHR
rs2204039	chr3	36694732	36694732	86620	85443	NM_033403	DCLK3
rs6536922	chr4	166502836	166502836	-102955	101928151	NR_121676	LINC01179
rs12991444	chr2	32265125	32265125	-221	84661	NM_032574	DPY30
rs2244258	chr10	104488900	104488900	14602	118980	NM_178858	SFXN2
rs3800291	chr6	42751457	42751457	223	401261	NM_001004322	LOC401261
rs7161490	chr14	96014212	96014212	12889	51218	NM_016417	GLRX5
rs2076627	chr11	33581153	33581153	17276	25758	NM_012194	KIAA1549L
rs4714572	chr6	42099371	42099371	11344	647024	NM_001164446	C6orf132
rs194537	chr7	89875044	89875044	556	79846	NM_024788	CFAP69
rs7133314	chr12	51664512	51664512	-310	57228	NM_001031628	SMAGP
rs953729	chr7	110174844	110174844	-556218	54674	NM_018334	LRRN3
rs10113762	chr8	129552202	129552202	24723	101927774	NR_121672	LINC00824
rs6040429	chr20	11188606	11188606	65425	339593	NR_038972	LOC339593
rs13163008	chr5	95469515	95469515	54673	693168	NR_030309	MIR583
rs2286238	chr2	75873733	75873733	-176	9801	NM_014763	MRPL19
rs807014	chr10	102792295	102792295	1299	81855	NM_030971	SFXN3
rs11646911	chr16	31483622	31483622	93	7041	NM_015927	TGFB1I1
rs2443529	chr5	153666404	153666404	-60262	100302181	NR_031626	MIR1294
rs4652572	chr1	181128206	181128206	-15414	101928973	NR_125966	LINC01732
rs6657064	chr1	55738918	55738918	47604	100616272	NR_039618	MIR4422
rs1979132	chr17	74099240	74099240	412	23265	NM_015219	EXOC7
rs9267084	chr6	31409605	31409605	161	101929111	NR_144465	LINC01149
rs11647376	chr16	85089684	85089684	-7134	9764	NM_014732	KIAA0513
rs296888	chr9	86595498	86595498	-139	80010	NM_024945	RMI1
rs13213536	chr6	53508744	53508744	15566	101927171	NR_125841	LINC01564
rs6000755	chr22	37908190	37908190	7020	29775	NM_014550	CARD10
rs17167484	chr5	133706994	133706994	127	7320	NM_003337	UBE2B
rs10781438	chr9	80102822	80102822	40257	101927422	NR_121184	GNA14-AS1
rs13135859	chr4	115191960	115191960	-291082	79642	NM_024590	ARSJ
rs7387879	chr8	144329297	144329297	199	286128	NM_173832	ZFP41
rs9864051	chr3	41725005	41725005	278927	54986	NM_017886	ULK4
rs1046673	chr19	4816241	4816241	15513	148022	NM_014261	TICAM1
rs6824471	chr4	11743903	11743903	-313366	9957	NM_005114	HS3ST1
rs9409181	chr9	119329175	119329175	62613	100128505	NR_033973	ASTN2-AS1
rs17123244	chr14	51411029	51411029	219	5836	NM_002863	PYGL
rs2553772	chr11	35085453	35085453	74126	100507144	NR_120528	LOC100507144
rs7284966	chr22	39152412	39152412	-388	25777	NM_015374	SUN2
rs3739159	chr2	105654830	105654830	124	102724691	NR_110603	LOC102724691
rs566358	chr6	125486057	125486057	10722	7164	NM_003287	TPD52L1
rs6857847	chr4	89514572	89514572	998	8916	NM_014606	HERC3
rs1001768	chr6	2579489	2579489	55348	154386	NM_152554	LINC01600
rs4886746	chr15	76109863	76109863	-25764	92912	NM_173469	UBE2Q2
rs2231331	chr13	38924117	38924117	209	51569	NM_016617	UFM1
rs232504	chr21	22737533	22737533	366900	4685	NM_004540	NCAM2
rs2921501	chr5	103681197	103681197	-753978	9366	NR_000039	RAB9BP1
rs2790052	chr1	165738463	165738463	297	100147773	NR_125374	LOC100147773
rs3759173	chr12	115122875	115122875	-906	6926	NM_005996	TBX3
rs13020883	chr2	200447031	200447031	-25760	101927641	NR_110270	LINC01877
rs1148379	chr18	25695088	25695088	62322	1000	NM_001792	CDH2
rs17024184	chr3	29737609	29737609	238038	100873977	NR_046556	RBMS3-AS1
rs3809452	chr14	35099597	35099597	-231	58533	NM_021249	SNX6
rs727859	chr15	100584162	100584162	236934	400464	NM_001013670	LOC400464
rs4711731	chr6	42897712	42897712	844	10695	NM_006586	CNPY3
rs1045361	chr19	10692000	10692000	5991	10053	NM_005498	AP1M2
rs665977	chr1	23696152	23696152	205	80818	NM_030634	ZNF436
rs17185150	chr1	28575671	28575671	-10292	83667	NM_031459	SESN2

## Sheet: Supplemental Table 2
Supplemental Table 2. Annotated MITF and PU.1 ChIP seq peaks from murine myeloid precursors and osteoclasts
MP_PU.1_peaks							OC_PU.1_peaks							MITF_MP_Peaks							MITF_OC_Peaks
ClusterID	Chr	Start	End	Direction	Peak Score	Nearest Refseq	ClusterID	Chr	Start	End	Direction	Peak Score	Nearest Refseq	ClusterID	Chr	Start	End	Direction	Peak Score	Nearest Refseq	ClusterID	Chr	Start	End	Direction	Peak Score	Nearest Refseq
chr9-1	chr9	48366925	48367075	+	414.5	NM_010924	chr9-1	chr9	48366921	48367071	+	356.8	NM_010924	chr6-1	chr6	52792695	52792845	+	136.1	NM_001168277	chr6-1	chr6	52792689	52792839	+	107.3	NM_001168277
chr2-1	chr2	50697600	50697750	+	406	NR_033595	chr2-1	chr2	60126817	60126967	+	349.5	NM_025422	chr9-6	chr9	48366926	48367076	+	97.6	NM_010924	chr9-6	chr9	48366918	48367068	+	100.5	NM_010924
chr7-1	chr7	50647861	50648011	+	395.7	NM_172900	chr6-1	chr6	52792693	52792843	+	336.3	NM_001168277	chr2-6	chr2	60126821	60126971	+	90.4	NM_025422	chr17-1	chr17	31142223	31142373	+	89.1	NM_177465
chr2-2	chr2	60126824	60126974	+	394	NM_025422	chr1-1	chr1	182191225	182191375	+	333.3	NM_001128605	chr11-1	chr11	3005488	3005638	+	89.3	XM_001471470	chr5-1	chr5	36905878	36906028	+	86.8	XM_001475805
chr19-1	chr19	8094571	8094721	+	388.9	XM_922697	chr7-1	chr7	50647860	50648010	+	333.3	NM_172900	chr19-1	chr19	8094553	8094703	+	87.3	XM_922697	chr11-1	chr11	3005486	3005636	+	86.8	XM_001471470
chr5-1	chr5	36905882	36906032	+	383.8	XM_001475805	chr6-2	chr6	42303311	42303461	+	328.9	NM_011777	chr1-1	chr1	181364971	181365121	+	87.3	NM_027188	chr19-1	chr19	5291686	5291836	+	85.6	NM_030109
chr6-1	chr6	52792683	52792833	+	378.7	NM_001168277	chr3-1	chr3	106592973	106593123	+	326	NM_007651	chr5-1	chr5	98447263	98447413	+	86.2	NM_133738	chr19-2	chr19	8094563	8094713	+	84.5	XM_922697
chrX-1	chrX	166410868	166411018	+	377	NM_001039559	chr5-1	chr5	36905878	36906028	+	321.6	XM_001475805	chr2-7	chr2	164688143	164688293	+	85.2	NM_011125	chr5-2	chr5	98447268	98447418	+	82.2	NM_133738
chr13-1	chr13	52667974	52668124	+	371.9	NM_011518	chr7-2	chr7	17405825	17405975	+	320.1	NM_173430	chr2-8	chr2	50697574	50697724	+	83.1	NR_033595	chr2-6	chr2	164688147	164688297	+	81.1	NM_011125
chr3-1	chr3	106592973	106593123	+	371.9	NM_007651	chr5-2	chr5	108378783	108378933	+	318.7	NM_026062	chr19-2	chr19	5291678	5291828	+	75.8	NM_030109	chr2-7	chr2	60126807	60126957	+	73.1	NM_025422
chr2-3	chr2	164688138	164688288	+	363.3	NM_011125	chr2-2	chr2	28447115	28447265	+	317.2	NM_148928	chr6-3	chr6	42303315	42303465	+	70.6	NM_011777	chr12-1	chr12	77419985	77420135	+	70.8	XM_138063
chr7-2	chr7	17405829	17405979	+	361.6	NM_173430	chr13-1	chr13	52667976	52668126	+	314.2	NM_011518	chr15-2	chr15	7035195	7035345	+	68.6	NM_001113386	chr8-1	chr8	47681084	47681234	+	68.5	NM_001001184
chr15-1	chr15	7035216	7035366	+	361.6	NM_001113386	chr11-1	chr11	114995231	114995381	+	312.8	NM_001169153	chr7-1	chr7	75884044	75884194	+	68.6	NM_001042592	chr7-1	chr7	87299703	87299853	+	67.4	NR_035491
chr1-1	chr1	13638030	13638180	+	359.9	NM_145381	chr1-2	chr1	51991460	51991610	+	311.3	NM_001161817	chr12-2	chr12	77419993	77420143	+	68.6	XM_138063	chr7-2	chr7	75884031	75884181	+	63.9	NM_001042592
chr6-2	chr6	42303316	42303466	+	359.9	NM_011777	chr16-1	chr16	14109912	14110062	+	309.8	NM_001081154	chr9-11	chr9	96299909	96300059	+	68.6	NM_007502	chr9-12	chr9	65423712	65423862	+	62.8	NM_153119
chr1-2	chr1	51991460	51991610	+	358.2	NM_001161817	chr2-4	chr2	156889245	156889395	+	308.4	XM_283804	chr17-1	chr17	31142222	31142372	+	68.6	NM_177465	chr13-2	chr13	52667972	52668122	+	62.8	NM_011518
chr11-1	chr11	70187909	70188059	+	358.2	NM_009660	chr19-1	chr19	8094537	8094687	+	308.4	XM_922697	chr5-2	chr5	36905868	36906018	+	68.6	XM_001475805	chr8-2	chr8	89445027	89445177	+	61.7	XM_894155
chr8-1	chr8	47681080	47681230	+	354.8	NM_001001184	chr2-3	chr2	50697587	50697737	+	308.4	NR_033595	chr10-1	chr10	56457006	56457156	+	66.5	NM_010288	chr1-1	chr1	51991448	51991598	+	61.7	NM_001161817
chr2-4	chr2	71176265	71176415	+	353.1	NM_172436	chr8-1	chr8	47681090	47681240	+	308.4	NM_001001184	chr7-2	chr7	50647852	50648002	+	66.5	NM_172900	chr16-1	chr16	14109915	14110065	+	60.5	NM_001081154
chr4-1	chr4	115520168	115520318	+	353.1	NM_021461	chr9-2	chr9	13345393	13345543	+	305.4	XM_001472483	chr6-4	chr6	22074713	22074863	+	66.5	NM_001081351	chr1-2	chr1	181364979	181365129	+	60.5	NM_027188
chr9-2	chr9	13345400	13345550	+	351.4	XM_001472483	chr8-2	chr8	91186343	91186493	+	305.4	NM_145857	chr9-13	chr9	104875312	104875462	+	65.4	NM_053159	chr11-7	chr11	70973094	70973244	+	59.4	NM_001004142
chr9-3	chr9	65423724	65423874	+	351.4	NM_153119	chr7-3	chr7	75884031	75884181	+	305.4	NM_001042592	chr9-14	chr9	65423724	65423874	+	64.4	NM_153119	chr2-8	chr2	50697566	50697716	+	59.4	NR_033595
chr8-2	chr8	81938949	81939099	+	349.7	NM_008539	chrX-1	chrX	166410865	166411015	+	304	NM_001039559	chr7-3	chr7	87299711	87299861	+	62.3	NR_035491	chr9-15	chr9	119967983	119968133	+	58.2	NM_009987
chr1-3	chr1	182191208	182191358	+	349.7	NM_001128605	chr13-2	chr13	108628365	108628515	+	302.5	XM_358311	chr8-1	chr8	26162504	26162654	+	61.3	NM_001081187	chr4-2	chr4	59454252	59454402	+	55.9	XM_909547
chr8-3	chr8	118302450	118302600	+	348	NM_001025577	chr2-5	chr2	131920304	131920454	+	298.1	NM_018824	chr3-1	chr3	19927469	19927619	+	60.2	NM_001146323	chr10-2	chr10	84817136	84817286	+	55.9	NM_001017525
chr14-1	chr14	69906196	69906346	+	348	NM_026331	chr11-2	chr11	70187912	70188062	+	298.1	NM_009660	chr16-1	chr16	14109900	14110050	+	59.2	NM_001081154	chr1-3	chr1	55475919	55476069	+	54.8	XM_129785
chr4-2	chr4	53366404	53366554	+	348	NM_001033454	chr1-3	chr1	55475928	55476078	+	298.1	XM_129785	chr4-2	chr4	59454254	59454404	+	57.1	XM_909547	chr5-3	chr5	108378777	108378927	+	54.8	NM_026062
chr2-5	chr2	35351532	35351682	+	346.3	NM_001145821	chr15-1	chr15	30540493	30540643	+	298.1	NM_008729	chr1-2	chr1	13638034	13638184	+	57.1	NM_145381	chr9-16	chr9	13345392	13345542	+	53.7	XM_001472483
chr2-6	chr2	29519689	29519839	+	344.6	NM_001039086	chr4-1	chr4	118799938	118800088	+	298.1	NM_011400	chr1-3	chr1	46978564	46978714	+	57.1	NM_172653	chr8-3	chr8	81148066	81148216	+	53.7	NM_029736
chr15-2	chr15	55213331	55213481	+	344.6	NM_181277	chr8-3	chr8	74532331	74532481	+	296.6	NM_024444	chr1-4	chr1	133378133	133378283	+	57.1	NM_001081011	chr9-19	chr9	96299915	96300065	+	52.5	NM_007502
chr14-2	chr14	87590606	87590756	+	342.9	NM_019670	chr14-1	chr14	87590609	87590759	+	296.6	NM_019670	chr5-3	chr5	53828576	53828726	+	57.1	NM_001080927	chr7-3	chr7	97168259	97168409	+	51.4	XM_001473432
chr2-7	chr2	131920307	131920457	+	341.2	NM_018824	chr12-1	chr12	101251170	101251320	+	295.2	NM_001164426	chr13-2	chr13	52667968	52668118	+	57.1	NM_011518	chr18-3	chr18	44917452	44917602	+	51.4	XM_001471531
chr16-1	chr16	14109903	14110053	+	341.2	NM_001081154	chr15-2	chr15	7035220	7035370	+	295.2	NM_001113386	chr8-2	chr8	47681082	47681232	+	56.1	NM_001001184	chr11-20	chr11	22976636	22976786	+	51.4	NM_028672
chr11-2	chr11	61312728	61312878	+	339.5	NM_011841	chr9-4	chr9	65423726	65423876	+	295.2	NM_153119	chr5-4	chr5	121020356	121020506	+	56.1	NM_145853	chr13-3	chr13	56115496	56115646	+	51.4	XM_001476780
chr5-2	chr5	108378786	108378936	+	337.7	NM_026062	chr4-2	chr4	115520179	115520329	+	295.2	NM_021461	chr1-5	chr1	108828701	108828851	+	55.1	NM_027971	chr15-3	chr15	55213334	55213484	+	50.2	NM_181277
chr12-1	chr12	101251175	101251325	+	336	NM_001164426	chr2-6	chr2	18926537	18926687	+	293.7	NR_024323	chr16-2	chr16	70803940	70804090	+	55.1	NM_028803	chr14-1	chr14	70802338	70802488	+	50.2	NM_021308
chr14-3	chr14	70802344	70802494	+	336	NM_021308	chr13-3	chr13	9872753	9872903	+	293.7	NM_144516	chr8-3	chr8	81938945	81939095	+	55.1	NM_008539	chr15-2	chr15	7035188	7035338	+	50.2	NM_001113386
chr2-8	chr2	84807631	84807781	+	336	NM_008920	chr4-3	chr4	135474995	135475145	+	292.2	NM_024243	chr14-1	chr14	103306810	103306960	+	54	NM_177715	chr3-2	chr3	106592971	106593121	+	50.2	NM_007651
chr9-5	chr9	96299893	96300043	+	336	NM_007502	chr11-3	chr11	70973085	70973235	+	290.8	NM_001004142	chr10-2	chr10	110556373	110556523	+	54	NM_001003717	chr1-4	chr1	46978566	46978716	+	50.2	NM_172653
chr7-3	chr7	97168239	97168389	+	336	XM_001473432	chr2-7	chr2	29519693	29519843	+	289.3	NM_001039086	chr11-5	chr11	75346592	75346742	+	53	NM_173388	chr15-5	chr15	11646056	11646206	+	49.1	NM_001039181
chr11-3	chr11	58772732	58772882	+	336	NM_031172	chr1-4	chr1	13638024	13638174	+	289.3	NM_145381	chr7-4	chr7	4225569	4225719	+	51.9	NM_008848	chr7-4	chr7	5052963	5053113	+	48	NM_001145013
chr5-3	chr5	102927883	102928033	+	334.3	NM_029270	chr9-5	chr9	40592258	40592408	+	289.3	NM_031165	chr8-4	chr8	118302458	118302608	+	51.9	NM_001025577	chr11-31	chr11	114995242	114995392	+	48	NM_001169153
chr11-4	chr11	31636135	31636285	+	334.3	NM_001024919	chr5-3	chr5	102927876	102928026	+	286.3	NM_029270	chr1-6	chr1	55475921	55476071	+	51.9	XM_129785	chr9-21	chr9	104875316	104875466	+	48	NM_053159
chr15-3	chr15	30540501	30540651	+	334.3	NM_008729	chr7-4	chr7	97168234	97168384	+	286.3	XM_001473432	chr11-9	chr11	49852408	49852558	+	49.9	NM_021540	chr16-2	chr16	70803926	70804076	+	48	NM_028803
chr3-2	chr3	19927458	19927608	+	332.6	NM_001146323	chr2-8	chr2	72892213	72892363	+	284.9	NM_001018042	chr9-19	chr9	114651978	114652128	+	49.9	NM_026036	chr8-4	chr8	118302453	118302603	+	48	NM_001025577
chr8-4	chr8	74532325	74532475	+	332.6	NM_024444	chr11-4	chr11	61312729	61312879	+	284.9	NM_011841	chr7-5	chr7	146317562	146317712	+	49.9	NM_011993	chr9-22	chr9	114651962	114652112	+	48	NM_026036
chr13-2	chr13	108628367	108628517	+	330.9	XM_358311	chr10-1	chr10	22419869	22420019	+	284.9	NM_011603	chr14-2	chr14	103886318	103886468	+	49.9	NM_022886	chr11-38	chr11	59340359	59340509	+	46.8	NM_145827
chr11-5	chr11	70973086	70973236	+	330.9	NM_001004142	chr3-2	chr3	108600784	108600934	+	284.9	NM_011504	chr1-7	chr1	60127608	60127758	+	49.9	NM_021312	chr19-3	chr19	41446976	41447126	+	46.8	NM_031376
chr2-9	chr2	78876577	78876727	+	330.9	NM_009454	chr2-9	chr2	84807633	84807783	+	284.9	NM_008920	chr4-3	chr4	3651962	3652112	+	48.8	NR_028126	chr11-37	chr11	24085065	24085215	+	46.8	NM_001159289
chr12-2	chr12	77419992	77420142	+	330.9	XM_138063	chr6-3	chr6	89230626	89230776	+	284.9	NM_201356	chr4-5	chr4	149847112	149847262	+	48.8	NM_173774	chr5-4	chr5	53828593	53828743	+	46.8	NM_001080927
chr7-4	chr7	75884031	75884181	+	329.2	NM_001042592	chr7-5	chr7	4225574	4225724	+	283.4	NM_008848	chr11-10	chr11	58772731	58772881	+	48.8	NM_031172	chr10-3	chr10	119803334	119803484	+	45.7	NR_030434
chr18-1	chr18	66597564	66597714	+	329.2	NM_021451	chr1-5	chr1	158367553	158367703	+	283.4	NM_009230	chr11-11	chr11	70973089	70973239	+	48.8	NM_001004142	chr2-10	chr2	156889241	156889391	+	45.7	XM_283804
chr14-4	chr14	75336780	75336930	+	327.5	NM_001033439	chr15-3	chr15	55213323	55213473	+	283.4	NM_181277	chr10-3	chr10	16372353	16372503	+	47.8	NM_010828	chr3-3	chr3	19927463	19927613	+	45.7	NM_001146323
chr9-6	chr9	104875299	104875449	+	327.5	NM_053159	chr12-2	chr12	77419999	77420149	+	283.4	XM_138063	chr18-3	chr18	80888642	80888792	+	47.8	NM_001164109	chr11-41	chr11	75346590	75346740	+	45.7	NM_173388
chr2-10	chr2	28447105	28447255	+	327.5	NM_148928	chr17-1	chr17	39980308	39980458	+	281.9	NR_030494	chr10-5	chr10	77943815	77943965	+	47.8	NM_172134	chr19-4	chr19	6668689	6668839	+	44.5	NM_009203
chr6-3	chr6	88018853	88019003	+	327.5	NM_133933	chr11-5	chr11	119570605	119570755	+	281.9	NM_028898	chr12-3	chr12	56490793	56490943	+	47.8	NM_011968	chr13-4	chr13	108628367	108628517	+	44.5	XM_358311
chr11-6	chr11	114995235	114995385	+	327.5	NM_001169153	chr14-2	chr14	69885388	69885538	+	281.9	NM_026331	chrX-4	chrX	166410862	166411012	+	47.8	NM_001039559	chr10-4	chr10	43576299	43576449	+	44.5	NM_001081054
chr1-4	chr1	46978565	46978715	+	325.8	NM_172653	chr8-4	chr8	118302461	118302611	+	281.9	NM_001025577	chr8-5	chr8	89445040	89445190	+	47.8	XM_894155	chr16-5	chr16	65127803	65127953	+	43.4	NM_008310
chr6-4	chr6	83405433	83405583	+	325.8	NR_028382	chr2-11	chr2	167585717	167585867	+	280.5	NM_177851	chr19-4	chr19	41446980	41447130	+	46.7	NM_031376	chr11-57	chr11	29764411	29764561	+	43.4	NM_176829
chr5-4	chr5	53828583	53828733	+	325.8	NM_001080927	chr14-3	chr14	70802349	70802499	+	280.5	NM_021308	chr6-5	chr6	15791663	15791813	+	46.7	NM_175088	chr5-5	chr5	102927892	102928042	+	43.4	NM_029270
chr13-3	chr13	9872744	9872894	+	324.1	NM_144516	chr16-2	chr16	15890153	15890303	+	280.5	NM_007679	chr1-8	chr1	137413640	137413790	+	46.7	NM_173437	chr16-4	chr16	59604019	59604169	+	43.4	NM_019665
chr1-5	chr1	181364981	181365131	+	324.1	NM_027188	chr9-6	chr9	104875296	104875446	+	280.5	NM_053159	chr19-3	chr19	5946161	5946311	+	46.7	NM_001164057	chr7-5	chr7	4225566	4225716	+	43.4	NM_008848
chr10-1	chr10	51173896	51174046	+	324.1	NM_008147	chr2-10	chr2	71176271	71176421	+	280.5	NM_172436	chr7-6	chr7	97168241	97168391	+	46.7	XM_001473432	chr16-3	chr16	15890165	15890315	+	43.4	NM_007679
chr5-5	chr5	17345481	17345631	+	324.1	NM_001159555	chr3-3	chr3	89715230	89715380	+	280.5	NM_010559	chr9-21	chr9	70108195	70108345	+	45.7	NM_181072	chr3-5	chr3	116185757	116185907	+	43.4	NM_025517
chr16-2	chr16	15890154	15890304	+	322.4	NM_007679	chr7-6	chr7	26561887	26562037	+	279	NM_001190974	chr15-4	chr15	30540497	30540647	+	45.7	NM_008729	chr3-4	chr3	18219571	18219721	+	43.4	NM_007825
chr7-5	chr7	4225570	4225720	+	322.4	NM_008848	chr18-1	chr18	44917455	44917605	+	279	XM_001471531	chr4-6	chr4	53366396	53366546	+	45.7	NM_001033454	chr18-4	chr18	80888638	80888788	+	43.4	NM_001164109
chr4-4	chr4	135475012	135475162	+	322.4	NM_024243	chr8-6	chr8	111305197	111305347	+	277.5	NM_007496	chr10-6	chr10	36955926	36956076	+	45.7	NM_008538	chr6-4	chr6	148483022	148483172	+	43.4	NM_198967
chr7-6	chr7	117457050	117457200	+	322.4	NM_009302	chr7-7	chr7	146317566	146317716	+	277.5	NM_011993	chr11-19	chr11	59340356	59340506	+	45.7	NM_145827	chr7-6	chr7	112839497	112839647	+	43.4	NM_025897
chr9-7	chr9	77676370	77676520	+	322.4	NM_010295	chr9-7	chr9	65383087	65383237	+	277.5	NM_153119	chr8-6	chr8	91186354	91186504	+	45.7	NM_145857	chr2-11	chr2	79582245	79582395	+	43.4	NM_172420
chr4-3	chr4	47328395	47328545	+	322.4	XM_977763	chr18-2	chr18	66597561	66597711	+	277.5	NM_021451	chr7-7	chr7	90958368	90958518	+	45.7	NM_029335	chr6-3	chr6	17579215	17579365	+	43.4	NM_007604
chr1-6	chr1	60998211	60998361	+	320.7	XM_001479130	chr9-8	chr9	77676373	77676523	+	277.5	NM_010295	chr8-7	chr8	13155521	13155671	+	44.7	NM_010684	chr4-3	chr4	132148883	132149033	+	42.2	NM_001081211
chr11-7	chr11	3005480	3005630	+	319	XM_001471470	chr8-5	chr8	28018200	28018350	+	277.5	XM_001478406	chr16-3	chr16	25958839	25958989	+	44.7	NM_173379	chr5-6	chr5	116074196	116074346	+	42.2	NM_021417
chr7-7	chr7	112839500	112839650	+	319	NM_025897	chr3-4	chr3	90187668	90187818	+	276.1	NM_011988	chr10-7	chr10	84817157	84817307	+	44.7	NM_001017525	chr2-12	chr2	18926527	18926677	+	42.2	NR_024323
chr18-2	chr18	62879682	62879832	+	319	NM_001168423	chr12-3	chr12	32796521	32796671	+	276.1	NM_011158	chr1-9	chr1	182191246	182191396	+	44.7	NM_001128605	chr6-5	chr6	42303312	42303462	+	42.2	NM_011777
chr3-3	chr3	30763676	30763826	+	319	XM_130823	chr18-3	chr18	62879682	62879832	+	276.1	NM_001168423	chr5-5	chr5	97409158	97409308	+	43.6	NM_080708	chr1-5	chr1	108828689	108828839	+	42.2	NM_027971
chr1-7	chr1	55475923	55476073	+	317.3	XM_129785	chr9-9	chr9	70108211	70108361	+	276.1	NM_181072	chr16-4	chr16	59604030	59604180	+	43.6	NM_019665	chr15-7	chr15	88320839	88320989	+	42.2	NM_027306
chr4-5	chr4	154303671	154303821	+	317.3	NM_178931	chr7-8	chr7	117457050	117457200	+	276.1	NM_009302	chr1-10	chr1	60998225	60998375	+	43.6	XM_001479130	chr15-6	chr15	76632439	76632589	+	42.2	NM_001168288
chr1-8	chr1	193580529	193580679	+	317.3	NM_001134829	chr9-10	chr9	119967946	119968096	+	276.1	NM_009987	chr2-10	chr2	160446015	160446165	+	43.6	NM_009408	chr14-2	chr14	103306811	103306961	+	42.2	NM_177715
chr9-8	chr9	65383086	65383236	+	317.3	NM_153119	chr2-12	chr2	167750618	167750768	+	276.1	NM_011201	chr11-26	chr11	24085069	24085219	+	43.6	NM_001159289	chr1-6	chr1	137413627	137413777	+	42.2	NM_173437
chr13-4	chr13	37543515	37543665	+	315.6	NM_010745	chr4-4	chr4	154303658	154303808	+	274.6	NM_178931	chr10-8	chr10	10464016	10464166	+	43.6	NR_033630	chr2-14	chr2	170261882	170262032	+	42.2	NM_001164369
chr14-5	chr14	118024705	118024855	+	313.9	NM_010024	chr2-13	chr2	129411982	129412132	+	274.6	NM_001177646	chr16-5	chr16	96153263	96153413	+	42.6	NM_019537	chr7-7	chr7	50647852	50648002	+	42.2	NM_172900
chr4-6	chr4	59454252	59454402	+	313.9	XM_909547	chr1-6	chr1	181364981	181365131	+	274.6	NM_027188	chr4-7	chr4	132316292	132316442	+	42.6	NM_133888	chr6-6	chr6	15791653	15791803	+	41.1	NM_175088
chr1-9	chr1	150750327	150750477	+	313.9	NM_008869	chr8-7	chr8	26162511	26162661	+	274.6	NM_001081187	chr5-6	chr5	108378788	108378938	+	42.6	NM_026062	chr7-8	chr7	90958362	90958512	+	41.1	NM_029335
chr8-5	chr8	26162511	26162661	+	313.9	NM_001081187	chr14-4	chr14	118024710	118024860	+	273.1	NM_010024	chr6-6	chr6	131219770	131219920	+	42.6	NM_001170851	chr4-5	chr4	149982907	149983057	+	41.1	NM_173774
chr9-9	chr9	65390139	65390289	+	312.2	NM_153119	chr4-5	chr4	53366389	53366539	+	273.1	NM_001033454	chr18-5	chr18	44917458	44917608	+	42.6	XM_001471531	chr2-15	chr2	131920283	131920433	+	41.1	NM_018824
chr5-6	chr5	24193671	24193821	+	310.5	NM_016736	chr8-9	chr8	81938945	81939095	+	273.1	NM_008539	chr5-7	chr5	143670897	143671047	+	42.6	NM_007393	chr5-7	chr5	139946495	139946645	+	41.1	NM_028469
chr16-4	chr16	93031999	93032149	+	310.5	NM_001111021	chr8-8	chr8	81749596	81749746	+	273.1	XM_134463	chr9-24	chr9	119967979	119968129	+	42.6	NM_009987	chr16-6	chr16	33954971	33955121	+	41.1	NM_009471
chr8-6	chr8	81749590	81749740	+	310.5	XM_134463	chr6-4	chr6	83405437	83405587	+	273.1	NR_028382	chr14-3	chr14	87590609	87590759	+	41.6	NM_019670	chr14-3	chr14	118024703	118024853	+	40	NM_010024
chr13-5	chr13	58605075	58605225	+	310.5	NM_001168248	chr11-6	chr11	3005483	3005633	+	273.1	XM_001471470	chr6-7	chr6	48782609	48782759	+	41.6	NM_001164207	chr6-7	chr6	48782599	48782749	+	40	NM_001164207
chr16-3	chr16	91354859	91355009	+	310.5	NM_001110498	chr1-7	chr1	145763745	145763895	+	271.7	NM_009061	chr1-12	chr1	172726004	172726154	+	41.6	NM_001081304	chr7-9	chr7	117457049	117457199	+	40	NM_009302
chr4-8	chr4	118799942	118800092	+	310.5	NM_011400	chr13-5	chr13	58605071	58605221	+	271.7	NM_001168248	chr1-11	chr1	51991456	51991606	+	41.6	NM_001161817	chr10-5	chr10	10464029	10464179	+	40	NR_033630
chr6-5	chr6	89230624	89230774	+	310.5	NM_201356	chr8-10	chr8	89445024	89445174	+	271.7	XM_894155	chr3-4	chr3	129651524	129651674	+	41.6	NM_025779	chr5-8	chr5	72561481	72561631	+	40	NM_178599
chr9-10	chr9	40592247	40592397	+	310.5	NM_031165	chr7-9	chr7	3443585	3443735	+	271.7	NM_133183	chr3-3	chr3	108600785	108600935	+	41.6	NM_011504	chr18-5	chr18	35118478	35118628	+	40	NM_010481
chr4-7	chr4	114645959	114646109	+	310.5	NM_025647	chr16-3	chr16	59604028	59604178	+	271.7	NM_019665	chr10-9	chr10	120252441	120252591	+	41.6	NM_177092	chr11-70	chr11	70187908	70188058	+	40	NM_009660
chr5-7	chr5	91171178	91171328	+	310.5	NM_009141	chr10-2	chr10	117489166	117489316	+	271.7	NM_001162904	chr9-25	chr9	13345389	13345539	+	41.6	XM_001472483	chr15-8	chr15	78429693	78429843	+	40	NM_028195
chr7-8	chr7	136903472	136903622	+	308.7	NM_172255	chr13-4	chr13	9124540	9124690	+	271.7	NM_172585	chr1-13	chr1	173164778	173164928	+	41.6	NM_010185	chr11-71	chr11	106818819	106818969	+	40	NM_025481
chr1-10	chr1	158367573	158367723	+	308.7	NM_009230	chr7-10	chr7	112839483	112839633	+	270.2	NM_025897	chr11-40	chr11	22976623	22976773	+	41.6	NM_028672	chr2-16	chr2	160446017	160446167	+	40	NM_009408
chr2-12	chr2	156889248	156889398	+	308.7	XM_283804	chr2-15	chr2	164688136	164688286	+	270.2	NM_011125	chr2-11	chr2	156889239	156889389	+	41.6	XM_283804	chr18-6	chr18	62879696	62879846	+	40	NM_001168423
chr8-7	chr8	129279710	129279860	+	308.7	XM_001002526	chr6-5	chr6	72834852	72835002	+	270.2	XM_001477544	chr11-41	chr11	114995237	114995387	+	41.6	NM_001169153	chr8-6	chr8	82861928	82862078	+	40	NM_010369
chr11-8	chr11	59340365	59340515	+	307	NM_145827	chr13-6	chr13	41692184	41692334	+	268.7	NM_001163572	chr16-6	chr16	57216235	57216385	+	41.6	NM_026254	chr8-5	chr8	26351764	26351914	+	40	NM_177089
chr13-6	chr13	37750044	37750194	+	307	NM_001013392	chr7-11	chr7	19901933	19902083	+	268.7	NM_008036	chr13-4	chr13	20219532	20219682	+	40.5	NM_080288	chr2-17	chr2	148701417	148701567	+	38.8	NM_009976
chr12-3	chr12	107268800	107268950	+	307	NM_001029843	chr12-4	chr12	3873000	3873150	+	268.7	NM_007872	chr2-12	chr2	79582232	79582382	+	40.5	NM_172420	chr12-4	chr12	56490809	56490959	+	38.8	NM_011968
chr5-8	chr5	97409167	97409317	+	307	NM_080708	chr7-12	chr7	123590305	123590455	+	268.7	NM_011083	chr7-8	chr7	112839493	112839643	+	40.5	NM_025897	chr10-6	chr10	56457002	56457152	+	38.8	NM_010288
chr4-9	chr4	53873015	53873165	+	307	NM_028053	chr14-5	chr14	75336782	75336932	+	267.3	NM_001033439	chr5-8	chr5	102927888	102928038	+	40.5	NM_029270	chr7-10	chr7	87189303	87189453	+	38.8	NM_001145999
chr19-2	chr19	32025431	32025581	+	305.3	NM_001081074	chr6-6	chr6	40523718	40523868	+	267.3	NM_146383	chr6-8	chr6	52427568	52427718	+	40.5	NM_145567	chr10-7	chr10	117489175	117489325	+	38.8	NM_001162904
chr12-4	chr12	85678333	85678483	+	305.3	NM_144833	chr19-3	chr19	6668685	6668835	+	265.8	NM_009203	chr1-14	chr1	99556091	99556241	+	40.5	NM_133825	chr14-4	chr14	11272018	11272168	+	38.8	NR_030680
chr16-5	chr16	70803918	70804068	+	305.3	NM_028803	chr19-2	chr19	5291680	5291830	+	265.8	NM_030109	chr11-47	chr11	31636141	31636291	+	40.5	NM_001024919	chr15-9	chr15	30540500	30540650	+	38.8	NM_008729
chr6-6	chr6	72834855	72835005	+	305.3	XM_001477544	chr2-16	chr2	102808631	102808781	+	265.8	NM_001039150	chr5-9	chr5	139946481	139946631	+	40.5	NM_028469	chr13-5	chr13	20219533	20219683	+	38.8	NM_080288
chr6-7	chr6	144642133	144642283	+	305.3	NM_001024468	chr15-4	chr15	61983878	61984028	+	265.8	NR_003523	chr14-4	chr14	63484430	63484580	+	40.5	NM_175546	chr5-10	chr5	121020380	121020530	+	37.7	NM_145853
chr7-9	chr7	123590311	123590461	+	303.6	NM_011083	chr3-6	chr3	67380305	67380455	+	265.8	NM_025813	chr16-7	chr16	33954981	33955131	+	40.5	NM_009471	chr2-18	chr2	71176279	71176429	+	37.7	NM_172436
chr6-8	chr6	37567460	37567610	+	303.6	NM_145364	chr13-8	chr13	83213345	83213495	+	265.8	NM_001170537	chr13-5	chr13	58605043	58605193	+	40.5	NM_001168248	chr8-7	chr8	26162508	26162658	+	37.7	NM_001081187
chr1-11	chr1	145763723	145763873	+	303.6	NM_009061	chr13-7	chr13	37543524	37543674	+	265.8	NM_010745	chr15-5	chr15	9357751	9357901	+	39.5	NM_029341	chr13-7	chr13	38051283	38051433	+	37.7	NM_025965
chr9-11	chr9	114652006	114652156	+	303.6	NM_026036	chr5-4	chr5	98447276	98447426	+	265.8	NM_133738	chr5-10	chr5	31873818	31873968	+	39.5	NM_025796	chr6-8	chr6	37567459	37567609	+	37.7	NM_145364
chr7-10	chr7	26561873	26562023	+	301.9	NM_001190974	chr6-7	chr6	129182859	129183009	+	265.8	NM_001033122	chr8-8	chr8	129279707	129279857	+	39.5	XM_001002526	chr1-7	chr1	182191208	182191358	+	37.7	NM_001128605
chr4-12	chr4	132316296	132316446	+	301.9	NM_133888	chr3-5	chr3	19927462	19927612	+	265.8	NM_001146323	chr17-7	chr17	13820924	13821074	+	39.5	XM_890447	chr6-9	chr6	144642127	144642277	+	37.7	NM_001024468
chr10-2	chr10	16372357	16372507	+	301.9	NM_010828	chr11-7	chr11	76401598	76401748	+	264.3	NM_198018	chr15-7	chr15	63932131	63932281	+	39.5	NM_144846	chr7-11	chr7	26491912	26492062	+	37.7	NM_028771
chr4-11	chr4	132148909	132149059	+	301.9	NM_001081211	chr3-7	chr3	90052693	90052843	+	264.3	NM_013901	chr15-6	chr15	55213333	55213483	+	39.5	NM_181277	chr15-10	chr15	66644227	66644377	+	37.7	NM_001029841
chr10-3	chr10	56456997	56457147	+	301.9	NM_010288	chr3-9	chr3	127058270	127058420	+	262.9	NR_030403	chr2-15	chr2	71176269	71176419	+	39.5	NM_172436	chr16-8	chr16	93031971	93032121	+	37.7	NM_001111021
chr4-10	chr4	19821846	19821996	+	301.9	NM_175406	chr3-8	chr3	30763674	30763824	+	262.9	XM_130823	chr6-9	chr6	144642134	144642284	+	39.5	NM_001024468	chr5-9	chr5	33283468	33283618	+	37.7	NM_001025426
chr8-8	chr8	91186342	91186492	+	301.9	NM_145857	chr4-6	chr4	55754372	55754522	+	262.9	NM_010637	chr2-13	chr2	28447122	28447272	+	39.5	NM_148928	chr16-7	chr16	57216231	57216381	+	37.7	NM_026254
chr13-7	chr13	83213349	83213499	+	301.9	NM_001170537	chr9-11	chr9	114651978	114652128	+	262.9	NM_026036	chr16-9	chr16	93031985	93032135	+	39.5	NM_001111021	chr7-12	chr7	136903450	136903600	+	37.7	NM_172255
chr3-4	chr3	108600796	108600946	+	300.2	NM_011504	chr17-2	chr17	5573213	5573363	+	261.4	NM_146073	chr11-53	chr11	18825030	18825180	+	39.5	NM_001193271	chr8-8	chr8	81749603	81749753	+	36.5	XM_134463
chr2-13	chr2	129411982	129412132	+	300.2	NM_001177646	chr15-5	chr15	78429696	78429846	+	261.4	NM_028195	chr16-8	chr16	32795386	32795536	+	39.5	NM_001145874	chr11-78	chr11	95549881	95550031	+	36.5	NM_008831
chr16-6	chr16	59604014	59604164	+	300.2	NM_019665	chr14-6	chr14	33745028	33745178	+	261.4	NM_001146021	chr11-54	chr11	29764419	29764569	+	39.5	NM_176829	chr1-8	chr1	13638044	13638194	+	36.5	NM_145381
chr5-9	chr5	98447270	98447420	+	300.2	NM_133738	chr14-7	chr14	69906194	69906344	+	261.4	NM_026331	chr19-6	chr19	47078681	47078831	+	38.4	NM_146100	chr6-10	chr6	135211220	135211370	+	36.5	NM_001080552
chr6-9	chr6	97407329	97407479	+	300.2	NM_145148	chr13-10	chr13	41562646	41562796	+	259.9	NM_001111324	chr6-10	chr6	89230622	89230772	+	38.4	NM_201356	chr1-10	chr1	145849905	145850055	+	36.5	NM_009061
chr14-6	chr14	103306808	103306958	+	300.2	NM_177715	chr12-5	chr12	106229065	106229215	+	259.9	NM_001042699	chr17-10	chr17	81174663	81174813	+	38.4	NM_001081357	chr15-11	chr15	63932135	63932285	+	36.5	NM_144846
chr1-12	chr1	108828685	108828835	+	300.2	NM_027971	chr2-17	chr2	168404696	168404846	+	259.9	NM_001037177	chr7-10	chr7	19901935	19902085	+	38.4	NM_008036	chr8-9	chr8	91186365	91186515	+	36.5	NM_145857
chr11-9	chr11	33908344	33908494	+	300.2	NM_001190885	chr13-9	chr13	37750043	37750193	+	259.9	NM_001013392	chr7-9	chr7	3443591	3443741	+	38.4	NM_133183	chr18-9	chr18	83591324	83591474	+	36.5	NR_033307
chr19-3	chr19	37522877	37523027	+	298.5	NM_008245	chr4-7	chr4	132316296	132316446	+	259.9	NM_133888	chr17-9	chr17	51349022	51349172	+	38.4	NM_028162	chr1-9	chr1	145763754	145763904	+	36.5	NM_009061
chr6-10	chr6	22074710	22074860	+	298.5	NM_001081351	chr16-4	chr16	25053067	25053217	+	258.4	NM_175165	chr14-5	chr14	70575202	70575352	+	38.4	NM_145978	chr18-8	chr18	55006714	55006864	+	36.5	NM_175751
chr15-4	chr15	36649114	36649264	+	298.5	NM_011740	chr19-4	chr19	32385683	32385833	+	258.4	NM_001168525	chr2-16	chr2	167585711	167585861	+	38.4	NM_177851	chr18-10	chr18	78035968	78036118	+	35.4	NM_013831
chr7-11	chr7	146317566	146317716	+	298.5	NM_011993	chr4-8	chr4	59454253	59454403	+	258.4	XM_909547	chr6-11	chr6	148483001	148483151	+	38.4	NM_198967	chr11-84	chr11	69223910	69224060	+	35.4	NM_001017426
chr1-13	chr1	134238382	134238532	+	298.5	NM_001195025	chr10-3	chr10	51173892	51174042	+	258.4	NM_008147	chr14-7	chr14	118024695	118024845	+	38.4	NM_010024	chr1-12	chr1	173164780	173164930	+	35.4	NM_010185
chr13-8	chr13	118072944	118073094	+	298.5	NM_010330	chr1-8	chr1	46978559	46978709	+	258.4	NM_172653	chr14-6	chr14	70802334	70802484	+	38.4	NM_021308	chr1-11	chr1	172726004	172726154	+	35.4	NM_001081304
chr7-12	chr7	150224576	150224726	+	298.5	NM_133655	chr18-4	chr18	78035980	78036130	+	258.4	NM_013831	chr16-11	chr16	90397239	90397389	+	37.4	NM_015755	chr12-5	chr12	34017046	34017196	+	35.4	NM_001033436
chr8-9	chr8	111305190	111305340	+	296.8	NM_007496	chr1-9	chr1	137413644	137413794	+	258.4	NM_173437	chr4-10	chr4	94772813	94772963	+	37.4	NM_010591	chr15-12	chr15	7064034	7064184	+	35.4	NM_001113386
chr11-11	chr11	106855724	106855874	+	296.8	NM_010655	chr4-9	chr4	131634409	131634559	+	258.4	NM_001128606	chr2-18	chr2	166006706	166006856	+	37.4	NM_028072	chr10-8	chr10	21609327	21609477	+	35.4	NM_001161845
chr9-12	chr9	57702205	57702355	+	296.8	NM_019689	chr6-8	chr6	17579204	17579354	+	257	NM_007604	chr3-6	chr3	106592964	106593114	+	37.4	NM_007651	chr10-9	chr10	115628930	115629080	+	35.4	NM_001161838
chr11-10	chr11	69898183	69898333	+	296.8	NM_007493	chr5-5	chr5	24193664	24193814	+	257	NM_016736	chr19-7	chr19	6668687	6668837	+	37.4	NM_009203	chr13-9	chr13	94001130	94001280	+	35.4	NM_133905
chr10-4	chr10	107628668	107628818	+	295.1	NM_027892	chr14-8	chr14	76579276	76579426	+	257	NM_013745	chr2-17	chr2	148701428	148701578	+	37.4	NM_009976	chr6-11	chr6	129182845	129182995	+	35.4	NM_001033122
chr19-4	chr19	6668684	6668834	+	295.1	NM_009203	chr8-11	chr8	36697101	36697251	+	257	NM_001081279	chr4-9	chr4	47845911	47846061	+	37.4	NM_015743	chr13-8	chr13	49418546	49418696	+	35.4	NM_015759
chr1-14	chr1	108830387	108830537	+	295.1	NM_027971	chr5-6	chr5	91171175	91171325	+	255.5	NM_009141	chr4-8	chr4	47316300	47316450	+	37.4	XM_977763	chr9-30	chr9	70108213	70108363	+	35.4	NM_181072
chr3-5	chr3	10025911	10026061	+	295.1	NM_010634	chr6-10	chr6	116629721	116629871	+	255.5	NM_178045	chr17-11	chr17	19105430	19105580	+	37.4	NM_001104549	chr2-19	chr2	140610474	140610624	+	35.4	NM_001172160
chr19-5	chr19	41446967	41447117	+	293.4	NM_031376	chr19-5	chr19	8592872	8593022	+	255.5	NM_001164634	chr10-10	chr10	59736232	59736382	+	37.4	NM_001146120	chr4-7	chr4	138599644	138599794	+	34.3	NM_021358
chr11-12	chr11	29764421	29764571	+	293.4	NM_176829	chr10-4	chr10	59736220	59736370	+	255.5	NM_001146120	chr15-8	chr15	66644232	66644382	+	37.4	NM_001029841	chr19-6	chr19	55718037	55718187	+	34.3	NM_001142918
chr5-10	chr5	65352094	65352244	+	293.4	NM_011604	chr12-6	chr12	55620511	55620661	+	255.5	NR_035439	chr8-9	chr8	130602740	130602890	+	37.4	NM_008737	chr17-8	chr17	87646414	87646564	+	34.3	NM_139295
chr4-13	chr4	149940401	149940551	+	293.4	NM_173774	chr9-12	chr9	110579217	110579367	+	255.5	NM_028312	chr7-11	chr7	117457054	117457204	+	37.4	NM_009302	chr4-6	chr4	94772809	94772959	+	34.3	NM_010591
chr19-6	chr19	61015939	61016089	+	293.4	NM_018869	chr6-9	chr6	97407274	97407424	+	255.5	NM_145148	chr16-10	chr16	23557409	23557559	+	37.4	NM_008555	chr15-13	chr15	38218797	38218947	+	34.3	NM_013692
chr2-16	chr2	166006699	166006849	+	291.7	NM_028072	chr15-6	chr15	76632440	76632590	+	255.5	NM_001168288	chr4-11	chr4	136901820	136901970	+	37.4	NM_009861	chr6-13	chr6	52427555	52427705	+	34.3	NM_145567
chr18-3	chr18	80888632	80888782	+	291.7	NM_001164109	chr10-6	chr10	56457008	56457158	+	254	NM_010288	chr1-15	chr1	175624502	175624652	+	37.4	NM_001162938	chr10-10	chr10	36955920	36956070	+	34.3	NM_008538
chr2-15	chr2	72892212	72892362	+	291.7	NM_001018042	chr4-10	chr4	149847114	149847264	+	254	NM_173774	chr15-9	chr15	88320833	88320983	+	37.4	NM_027306	chr7-13	chr7	146317565	146317715	+	34.3	NM_011993
chr4-14	chr4	131634410	131634560	+	291.7	NM_001128606	chr1-10	chr1	108828684	108828834	+	254	NM_027971	chr14-8	chr14	34029930	34030080	+	36.4	NM_153800	chr2-21	chr2	129022119	129022269	+	34.3	NM_001159593
chr5-11	chr5	121020369	121020519	+	291.7	NM_145853	chr10-5	chr10	33851279	33851429	+	254	NM_175449	chr11-67	chr11	69479562	69479712	+	36.4	NM_009853	chr13-10	chr13	9124528	9124678	+	34.3	NM_172585
chr12-5	chr12	56490796	56490946	+	291.7	NM_011968	chr7-14	chr7	129403762	129403912	+	252.6	NM_008855	chr8-10	chr8	26351775	26351925	+	36.4	NM_177089	chr6-12	chr6	22074708	22074858	+	34.3	NM_001081351
chr15-5	chr15	5366137	5366287	+	291.7	NM_001136079	chr2-18	chr2	170078313	170078463	+	252.6	NM_001033299	chr11-68	chr11	70187913	70188063	+	36.4	NM_009660	chr16-9	chr16	50225205	50225355	+	34.3	NM_027444
chr16-7	chr16	25958842	25958992	+	291.7	NM_173379	chr10-7	chr10	10464005	10464155	+	252.6	NR_033630	chr14-9	chr14	51443902	51444052	+	36.4	NM_009632	chr2-22	chr2	152916370	152916520	+	34.3	NM_001172117
chr2-14	chr2	18926526	18926676	+	291.7	NR_024323	chr6-11	chr6	22074705	22074855	+	252.6	NM_001081351	chr13-7	chr13	56115506	56115656	+	36.4	XM_001476780	chr5-12	chr5	139500581	139500731	+	34.3	NM_008808
chr7-13	chr7	3892616	3892766	+	291.7	NM_011090	chr1-11	chr1	108830389	108830539	+	252.6	NM_027971	chr13-6	chr13	41692187	41692337	+	36.4	NM_001163572	chr13-11	chr13	37937575	37937725	+	34.3	NM_001013392
chr8-10	chr8	36697101	36697251	+	290	NM_001081279	chr7-13	chr7	3849768	3849918	+	252.6	XM_913198	chr5-11	chr5	141532026	141532176	+	36.4	NM_175362	chr2-23	chr2	167585715	167585865	+	34.3	NM_177851
chr5-12	chr5	77721963	77722113	+	290	NM_019836	chr5-7	chr5	121020376	121020526	+	252.6	NM_145853	chr10-12	chr10	51173875	51174025	+	36.4	NM_008147	chr4-10	chr4	149576945	149577095	+	33.1	NM_009802
chr2-17	chr2	102808621	102808771	+	290	NM_001039150	chr8-12	chr8	46419053	46419203	+	251.1	NM_133969	chr13-8	chr13	94001108	94001258	+	36.4	NM_133905	chr8-10	chr8	28018187	28018337	+	33.1	XM_001478406
chr1-15	chr1	99556084	99556234	+	290	NM_133825	chr11-8	chr11	51745370	51745520	+	251.1	NM_029976	chr4-12	chr4	132148920	132149070	+	36.4	NM_001081211	chr8-11	chr8	125772532	125772682	+	33.1	XM_902711
chr15-6	chr15	61983886	61984036	+	290	NR_003523	chr4-12	chr4	94772805	94772955	+	251.1	NM_010591	chr18-8	chr18	35118484	35118634	+	36.4	NM_010481	chr19-7	chr19	32385700	32385850	+	33.1	NM_001168525
chr1-17	chr1	60127640	60127790	+	288.3	NM_021312	chr2-19	chr2	154394835	154394985	+	251.1	NM_007891	chr3-7	chr3	95325223	95325373	+	35.3	NM_021281	chr4-9	chr4	53366387	53366537	+	33.1	NM_001033454
chr7-14	chr7	63165057	63165207	+	288.3	NM_023647	chr7-15	chr7	63165061	63165211	+	251.1	NM_023647	chr11-73	chr11	106620414	106620564	+	35.3	NM_001033435	chr18-12	chr18	3010253	3010403	+	33.1	NM_001167539
chr9-13	chr9	110579212	110579362	+	288.3	NM_028312	chr4-11	chr4	47328394	47328544	+	251.1	XM_977763	chr1-16	chr1	97486737	97486887	+	35.3	NM_001159745	chr6-14	chr6	126890714	126890864	+	33.1	NM_138594
chr5-14	chr5	124163882	124164032	+	288.3	NM_027494	chr17-3	chr17	84456535	84456685	+	251.1	NM_001001806	chr8-11	chr8	74532336	74532486	+	35.3	NM_024444	chr19-8	chr19	59149411	59149561	+	33.1	NM_001114312
chr5-13	chr5	105387335	105387485	+	288.3	NM_030239	chr5-8	chr5	65352103	65352253	+	251.1	NM_011604	chr2-20	chr2	131920304	131920454	+	35.3	NM_018824	chr7-15	chr7	31738564	31738714	+	33.1	NM_011680
chr1-16	chr1	52779587	52779737	+	288.3	NM_133829	chr12-7	chr12	17722646	17722796	+	251.1	NM_016677	chr13-9	chr13	108628359	108628509	+	35.3	XM_358311	chr7-16	chr7	105683243	105683393	+	33.1	XM_001472523
chr1-18	chr1	109480479	109480629	+	288.3	NM_001159748	chr19-6	chr19	43754106	43754256	+	251.1	NM_145156	chr7-14	chr7	149628677	149628827	+	35.3	NM_009405	chr19-9	chr19	61275602	61275752	+	33.1	XM_001002874
chr2-18	chr2	35051860	35052010	+	286.6	NM_026697	chr11-9	chr11	67350961	67351111	+	251.1	NM_001109657	chr15-10	chr15	98341848	98341998	+	35.3	NR_034051	chr10-11	chr10	120252434	120252584	+	33.1	NM_177092
chr7-15	chr7	87299718	87299868	+	286.6	NR_035491	chr13-11	chr13	20219552	20219702	+	249.6	NM_080288	chr7-12	chr7	26491901	26492051	+	35.3	NM_028771	chr1-14	chr1	64348118	64348268	+	33.1	NM_033563
chr1-19	chr1	133378140	133378290	+	286.6	NM_001081011	chr10-8	chr10	120252444	120252594	+	249.6	NM_177092	chr9-30	chr9	23374722	23374872	+	35.3	NM_028472	chr9-35	chr9	23374723	23374873	+	33.1	NM_028472
chr11-14	chr11	81818433	81818583	+	286.6	NM_011333	chr12-8	chr12	85678323	85678473	+	249.6	NM_144833	chr2-19	chr2	129411986	129412136	+	35.3	NM_001177646	chr7-14	chr7	26561870	26562020	+	33.1	NM_001190974
chr11-13	chr11	75346605	75346755	+	286.6	NM_173388	chr8-13	chr8	77610062	77610212	+	249.6	NM_010442	chr1-17	chr1	157875611	157875761	+	34.3	NM_001160018	chr1-13	chr1	60127579	60127729	+	33.1	NM_021312
chr11-15	chr11	62834243	62834393	+	284.9	NM_027660	chr5-9	chr5	33283464	33283614	+	249.6	NM_001025426	chr7-17	chr7	20456748	20456898	+	34.3	NM_001033419	chr2-25	chr2	129206653	129206803	+	33.1	NM_008361
chr16-9	chr16	90397253	90397403	+	284.9	NM_015755	chr7-16	chr7	87158862	87159012	+	248.2	NM_001145999	chr7-18	chr7	129403758	129403908	+	34.3	NM_008855	chr5-13	chr5	22916166	22916316	+	33.1	XM_893956
chr16-8	chr16	45174099	45174249	+	284.9	NM_026402	chr7-17	chr7	136903462	136903612	+	248.2	NM_172255	chr19-8	chr19	12872942	12873092	+	34.3	NM_134152	chr15-14	chr15	102224080	102224230	+	33.1	NM_013672
chr3-6	chr3	90187675	90187825	+	284.9	NM_011988	chr13-12	chr13	38051286	38051436	+	248.2	NM_025965	chr8-12	chr8	111215756	111215906	+	34.3	NM_007496	chr2-26	chr2	168404695	168404845	+	33.1	NM_001037177
chr19-7	chr19	55940813	55940963	+	284.9	NM_001142918	chr5-10	chr5	32415021	32415171	+	248.2	NM_008037	chr7-15	chr7	16829531	16829681	+	34.3	NM_001146005	chr2-24	chr2	28447100	28447250	+	33.1	NM_148928
chr12-6	chr12	32796530	32796680	+	284.9	NM_011158	chr7-18	chr7	149583974	149584124	+	248.2	NM_009983	chr7-16	chr7	17405829	17405979	+	34.3	NM_173430	chr3-8	chr3	129651512	129651662	+	33.1	NM_025779
chr5-15	chr5	32415024	32415174	+	284.9	NM_008037	chr2-20	chr2	156903342	156903492	+	248.2	XM_283804	chr12-5	chr12	101251164	101251314	+	34.3	NM_001164426	chr12-6	chr12	73069722	73069872	+	32	NM_181752
chr11-16	chr11	76401590	76401740	+	284.9	NM_198018	chr5-11	chr5	143670908	143671058	+	248.2	NM_007393	chr15-12	chr15	80450331	80450481	+	34.3	NM_010815	chr7-17	chr7	3443579	3443729	+	32	NM_133183
chr11-17	chr11	106620423	106620573	+	284.9	NM_001033435	chr17-4	chr17	29497785	29497935	+	248.2	NM_001159538	chr19-9	chr19	55718041	55718191	+	34.3	NM_001142918	chr5-15	chr5	54417009	54417159	+	32	NM_001081103
chr14-7	chr14	32743746	32743896	+	284.9	NM_030166	chr10-9	chr10	19659090	19659240	+	248.2	NM_008580	chr2-21	chr2	129022112	129022262	+	34.3	NM_001159593	chr7-18	chr7	3892623	3892773	+	32	NM_011090
chr12-8	chr12	17722649	17722799	+	283.2	NM_016677	chr4-13	chr4	149982901	149983051	+	248.2	NM_173774	chr6-12	chr6	135211216	135211366	+	34.3	NM_001080552	chr5-16	chr5	77721982	77722132	+	32	NM_019836
chr4-15	chr4	54540694	54540844	+	283.2	NM_172867	chr16-5	chr16	11343498	11343648	+	248.2	XM_981688	chr4-14	chr4	98891614	98891764	+	34.3	NM_001145967	chr11-91	chr11	79119320	79119470	+	32	NM_010897
chr16-10	chr16	57216243	57216393	+	283.2	NM_026254	chr1-12	chr1	172639794	172639944	+	248.2	NM_177068	chr15-11	chr15	61983895	61984045	+	34.3	NR_003523	chr19-10	chr19	12872954	12873104	+	32	NM_134152
chr9-14	chr9	71799208	71799358	+	283.2	NM_011544	chr5-12	chr5	53828585	53828735	+	246.7	NM_001080927	chr14-10	chr14	75336777	75336927	+	34.3	NM_001033439	chr8-12	chr8	35992694	35992844	+	32	NM_175091
chr3-7	chr3	95325216	95325366	+	283.2	NM_021281	chr18-6	chr18	80888637	80888787	+	246.7	NM_001164109	chr5-12	chr5	142951911	142952061	+	34.3	NM_172725	chr17-9	chr17	46888474	46888624	+	32	NM_028065
chr12-7	chr12	8934597	8934747	+	283.2	NM_008640	chr12-9	chr12	4846915	4847065	+	246.7	NM_016863	chr3-9	chr3	58324383	58324533	+	34.3	NM_001005509	chr9-37	chr9	107542673	107542823	+	32	NM_008138
chr8-11	chr8	77610056	77610206	+	283.2	NM_010442	chr13-13	chr13	37770821	37770971	+	246.7	NM_001013392	chr11-76	chr11	81768017	81768167	+	34.3	NM_001034013	chr14-5	chr14	87590612	87590762	+	32	NM_019670
chr1-20	chr1	89534903	89535053	+	283.2	NM_001110192	chr1-13	chr1	52779592	52779742	+	246.7	NM_133829	chr10-13	chr10	25004327	25004477	+	34.3	NM_018747	chr10-12	chr10	33851288	33851438	+	32	NM_175449
chr4-16	chr4	116799715	116799865	+	283.2	NM_175030	chr18-5	chr18	46634484	46634634	+	246.7	XM_128948	chr3-8	chr3	10025907	10026057	+	34.3	NM_010634	chr5-17	chr5	97409149	97409299	+	32	NM_080708
chr8-12	chr8	28018185	28018335	+	281.5	XM_001478406	chr15-7	chr15	88320829	88320979	+	246.7	NM_027306	chr17-12	chr17	29952504	29952654	+	34.3	NM_001081160	chr15-15	chr15	61983881	61984031	+	32	NR_003523
chr7-16	chr7	90958358	90958508	+	281.5	NM_029335	chr14-9	chr14	70575167	70575317	+	246.7	NM_145978	chr12-7	chr12	70548304	70548454	+	33.2	NM_007481	chr13-12	chr13	58605051	58605201	+	32	NM_001168248
chr2-19	chr2	31618912	31619062	+	281.5	NM_001112703	chr11-10	chr11	69898210	69898360	+	246.7	NM_007493	chr12-6	chr12	16099569	16099719	+	33.2	XM_001474232	chr10-13	chr10	36910018	36910168	+	32	NM_008538
chr8-13	chr8	130600248	130600398	+	281.5	NM_008737	chr12-10	chr12	101743729	101743879	+	246.7	XM_127105	chr11-85	chr11	53905326	53905476	+	33.2	NM_001136076	chr5-14	chr5	31873820	31873970	+	32	NM_025796
chr13-10	chr13	18873205	18873355	+	281.5	NM_172120	chr15-9	chr15	103284019	103284169	+	245.2	NM_153505	chr10-14	chr10	21609317	21609467	+	33.2	NM_001161845	chr16-10	chr16	23557396	23557546	+	32	NM_008555
chr1-21	chr1	60973097	60973247	+	281.5	XM_001479130	chr11-12	chr11	106818824	106818974	+	245.2	NM_025481	chr12-8	chr12	74982553	74982703	+	33.2	NM_010431	chr1-15	chr1	135991749	135991899	+	32	NM_027979
chr13-9	chr13	9124541	9124691	+	281.5	NM_172585	chr15-8	chr15	81223538	81223688	+	245.2	NM_133726	chr16-12	chr16	10838697	10838847	+	33.2	NM_001033278	chr16-11	chr16	27374425	27374575	+	30.8	NM_198166
chr18-4	chr18	55006692	55006842	+	281.5	NM_175751	chr11-11	chr11	31636148	31636298	+	245.2	NM_001024919	chr11-84	chr11	44191544	44191694	+	33.2	NM_008352	chr12-7	chr12	12308729	12308879	+	30.8	NM_001146119
chr17-2	chr17	24829443	24829593	+	279.8	NM_011522	chr4-14	chr4	141033710	141033860	+	245.2	NM_009541	chr15-13	chr15	78429728	78429878	+	33.2	NM_028195	chr19-12	chr19	11883045	11883195	+	30.8	NM_001025307
chr17-1	chr17	13876038	13876188	+	279.8	XM_890447	chr19-7	chr19	61015935	61016085	+	245.2	NM_018869	chr16-13	chr16	45174095	45174245	+	33.2	NM_026402	chr2-28	chr2	37591448	37591598	+	30.8	XM_140952
chr6-12	chr6	143310030	143310180	+	279.8	NR_027803	chr1-14	chr1	80661825	80661975	+	245.2	XM_001472159	chr6-14	chr6	83405437	83405587	+	33.2	NR_028382	chr10-14	chr10	3282153	3282303	+	30.8	NM_001033391
chr12-9	chr12	4846917	4847067	+	279.8	NM_016863	chr11-13	chr11	113405670	113405820	+	245.2	NM_001166503	chr11-83	chr11	24257481	24257631	+	33.2	NM_001159289	chr1-16	chr1	10270381	10270531	+	30.8	XM_001473166
chr6-11	chr6	131219778	131219928	+	279.8	NM_001170851	chr1-15	chr1	134238386	134238536	+	245.2	NM_001195025	chr1-18	chr1	152921671	152921821	+	33.2	NM_001024720	chr16-12	chr16	50652811	50652961	+	30.8	NM_027046
chr3-8	chr3	121993710	121993860	+	279.8	NR_030439	chr17-5	chr17	87646411	87646561	+	243.8	NM_139295	chr4-15	chr4	149982908	149983058	+	33.2	NM_173774	chr19-11	chr19	5571908	5572058	+	30.8	NM_001033448
chr2-20	chr2	92323838	92323988	+	279.8	NM_145832	chr6-13	chr6	144642126	144642276	+	243.8	NM_001024468	chr1-19	chr1	161943309	161943459	+	33.2	NM_001162896	chr10-15	chr10	25004331	25004481	+	30.8	NM_018747
chr8-14	chr8	89445025	89445175	+	279.8	XM_894155	chr2-21	chr2	78876575	78876725	+	243.8	NM_009454	chr3-10	chr3	18219564	18219714	+	33.2	NM_007825	chr17-10	chr17	19105437	19105587	+	30.8	NM_001104549
chr3-9	chr3	61396387	61396537	+	278	NM_028712	chr6-14	chr6	144766629	144766779	+	243.8	NM_001024468	chr13-10	chr13	38102052	38102202	+	33.2	NM_025965	chr16-13	chr16	96153279	96153429	+	30.8	NM_019537
chr11-18	chr11	67350966	67351116	+	278	NM_001109657	chr4-15	chr4	132148919	132149069	+	243.8	NM_001081211	chr7-19	chr7	26561870	26562020	+	33.2	NM_001190974	chr10-16	chr10	51173885	51174035	+	30.8	NM_008147
chr14-8	chr14	69885388	69885538	+	278	NM_026331	chr2-23	chr2	168364685	168364835	+	243.8	NM_001037177	chr16-14	chr16	57550331	57550481	+	33.2	NM_001040397	chr15-18	chr15	95638386	95638536	+	30.8	NM_175344
chr5-16	chr5	149519717	149519867	+	278	XM_001473363	chr11-14	chr11	85626101	85626251	+	243.8	NM_009324	chr2-22	chr2	122234776	122234926	+	33.2	NM_172980	chr5-18	chr5	141532031	141532181	+	30.8	NM_175362
chr12-10	chr12	8871754	8871904	+	278	NM_008640	chr6-12	chr6	137645447	137645597	+	243.8	NM_011499	chr14-11	chr14	33745033	33745183	+	33.2	NM_001146021	chr10-17	chr10	77943820	77943970	+	30.8	NM_172134
chr5-17	chr5	117597334	117597484	+	276.3	NM_001081308	chr5-14	chr5	141207135	141207285	+	243.8	NM_173405	chr7-20	chr7	87189301	87189451	+	33.2	NM_001145999	chr8-13	chr8	13155533	13155683	+	30.8	NM_010684
chr13-11	chr13	41692181	41692331	+	276.3	NM_001163572	chr16-6	chr16	84967404	84967554	+	243.8	NM_016755	chr15-14	chr15	103380033	103380183	+	33.2	NM_021391	chr8-14	chr8	108520350	108520500	+	30.8	NM_176913
chr11-19	chr11	119570592	119570742	+	276.3	NM_028898	chr3-10	chr3	121993716	121993866	+	243.8	NR_030439	chr11-92	chr11	85511144	85511294	+	32.2	NM_009324	chr3-10	chr3	109138502	109138652	+	30.8	NM_020505
chr19-8	chr19	10248525	10248675	+	276.3	NM_146094	chr5-13	chr5	101301111	101301261	+	243.8	NM_172715	chr18-10	chr18	76387689	76387839	+	32.2	NM_010754	chr5-19	chr5	143670896	143671046	+	30.8	NM_007393
chr6-13	chr6	38924013	38924163	+	276.3	NM_011539	chr2-22	chr2	93430149	93430299	+	243.8	NM_007442	chr4-17	chr4	120195789	120195939	+	32.2	NM_177570	chr15-17	chr15	36809567	36809717	+	30.8	NM_011740
chr7-17	chr7	120340795	120340945	+	276.3	NM_007489	chr7-19	chr7	150224586	150224736	+	243.8	NM_133655	chr11-91	chr11	53974420	53974570	+	32.2	NM_001136076	chr7-19	chr7	17405851	17406001	+	30.8	NM_173430
chr9-16	chr9	119967959	119968109	+	276.3	NM_009987	chr11-15	chr11	53905321	53905471	+	242.3	NM_001136076	chr7-23	chr7	144612329	144612479	+	32.2	XM_133909	chr15-16	chr15	27870890	27871040	+	30.8	XM_001474968
chr18-5	chr18	46339065	46339215	+	276.3	NM_001170855	chr1-17	chr1	99556084	99556234	+	242.3	NM_133825	chr4-16	chr4	59251640	59251790	+	32.2	NM_011673	chr8-15	chr8	122631874	122632024	+	30.8	NM_001163760
chr8-15	chr8	13155520	13155670	+	276.3	NM_010684	chr2-25	chr2	31618903	31619053	+	242.3	NM_001112703	chr19-10	chr19	8592857	8593007	+	32.2	NM_001164634	chr6-15	chr6	119420954	119421104	+	30.8	NM_133940
chr9-15	chr9	107542671	107542821	+	276.3	NM_008138	chr2-24	chr2	29517374	29517524	+	242.3	NM_001039086	chr8-13	chr8	81749594	81749744	+	32.2	XM_134463	chr3-9	chr3	95325229	95325379	+	30.8	NM_021281
chr12-11	chr12	106229059	106229209	+	276.3	NM_001042699	chr7-20	chr7	16829543	16829693	+	242.3	NM_001146005	chr7-21	chr7	3849766	3849916	+	32.2	XM_913198	chr7-20	chr7	97171734	97171884	+	30.8	XM_001473432
chr10-5	chr10	33851281	33851431	+	276.3	NM_175449	chr3-11	chr3	87067448	87067598	+	242.3	NM_030707	chr7-22	chr7	136903443	136903593	+	32.2	NM_172255	chrX-5	chrX	20509186	20509336	+	30.8	NM_008823
chr10-6	chr10	43576310	43576460	+	274.6	NM_001081054	chr7-21	chr7	87288323	87288473	+	242.3	NR_035491	chr2-23	chr2	37591461	37591611	+	32.2	XM_140952	chr14-6	chr14	67253874	67254024	+	30.8	NM_013461
chr2-21	chr2	168364678	168364828	+	274.6	NM_001037177	chr5-15	chr5	73187658	73187808	+	242.3	NM_001122754	chr5-13	chr5	54416998	54417148	+	32.2	NM_001081103	chr4-11	chr4	98891603	98891753	+	30.8	NM_001145967
chr13-12	chr13	36626204	36626354	+	274.6	NM_153529	chr1-16	chr1	89523069	89523219	+	242.3	NM_001110192	chr15-15	chr15	33976294	33976444	+	32.2	NM_026002	chr4-12	chr4	141033679	141033829	+	30.8	NM_009541
chr6-14	chr6	15791655	15791805	+	274.6	NM_175088	chr15-10	chr15	80450329	80450479	+	242.3	NM_010815	chr14-12	chr14	11272036	11272186	+	32.2	NR_030680	chr17-12	chr17	87084725	87084875	+	30.8	NM_010137
chr12-12	chr12	113185016	113185166	+	274.6	NR_029464	chr11-16	chr11	85511139	85511289	+	242.3	NM_009324	chr18-9	chr18	55006691	55006841	+	32.2	NM_175751	chr1-17	chr1	134238368	134238518	+	29.7	NM_001195025
chr4-17	chr4	149847119	149847269	+	274.6	NM_173774	chr1-18	chr1	137530201	137530351	+	242.3	NM_173437	chr9-33	chr9	55243568	55243718	+	32.2	NM_172923	chrX-6	chrX	166410848	166410998	+	29.7	NM_001039559
chr13-13	chr13	88968030	88968180	+	274.6	NM_001037987	chr10-10	chr10	21609301	21609451	+	242.3	NM_001161845	chr5-14	chr5	105387347	105387497	+	32.2	NM_030239	chr11-98	chr11	115573727	115573877	+	29.7	NM_008163
chr7-18	chr7	87288339	87288489	+	274.6	NR_035491	chr18-7	chr18	46339065	46339215	+	242.3	NM_001170855	chr1-20	chr1	134238393	134238543	+	32.2	NM_001195025	chr12-8	chr12	55620529	55620679	+	29.7	NR_035439
chr5-18	chr5	65185316	65185466	+	274.6	NM_008453	chr8-14	chr8	129279707	129279857	+	242.3	XM_001002526	chr19-12	chr19	37522882	37523032	+	31.2	NM_008245	chr6-16	chr6	3431813	3431963	+	29.7	NM_178899
chr2-22	chr2	168404697	168404847	+	274.6	NM_001037177	chr2-27	chr2	160446026	160446176	+	240.8	NM_009408	chr5-15	chr5	116074201	116074351	+	31.2	NM_021417	chr9-39	chr9	99010165	99010315	+	29.7	NM_029094
chr17-3	chr17	43694954	43695104	+	274.6	NM_013737	chr10-12	chr10	107628661	107628811	+	240.8	NM_027892	chr3-11	chr3	30763668	30763818	+	31.2	XM_130823	chr8-18	chr8	129279707	129279857	+	29.7	XM_001002526
chr1-22	chr1	193548634	193548784	+	274.6	NM_001134829	chr10-11	chr10	84817148	84817298	+	240.8	NM_001017525	chr9-36	chr9	60340148	60340298	+	31.2	XM_001473511	chr7-23	chr7	123590336	123590486	+	29.7	NM_011083
chr5-19	chr5	73187649	73187799	+	274.6	NM_001122754	chr9-13	chr9	60839454	60839604	+	240.8	NM_028283	chr19-11	chr19	16090303	16090453	+	31.2	NM_198019	chr11-95	chr11	33931434	33931584	+	29.7	NM_010696
chr10-7	chr10	19659082	19659232	+	272.9	NM_008580	chr1-19	chr1	62817194	62817344	+	240.8	NM_001077403	chr1-23	chr1	150750317	150750467	+	31.2	NM_008869	chr1-18	chr1	178762774	178762924	+	29.7	NM_029756
chr2-23	chr2	167585720	167585870	+	272.9	NM_177851	chr6-15	chr6	131219775	131219925	+	240.8	NM_001170851	chr10-15	chr10	43576300	43576450	+	31.2	NM_001081054	chr7-24	chr7	128217998	128218148	+	29.7	NM_030691
chr18-6	chr18	46634478	46634628	+	272.9	XM_128948	chr2-28	chr2	166006700	166006850	+	240.8	NM_028072	chr1-22	chr1	145763762	145763912	+	31.2	NM_009061	chr5-21	chr5	142951897	142952047	+	29.7	NM_172725
chr6-15	chr6	116629724	116629874	+	272.9	NM_178045	chr12-11	chr12	113185026	113185176	+	240.8	NR_029464	chr18-12	chr18	66597568	66597718	+	31.2	NM_021451	chr19-13	chr19	16090294	16090444	+	29.7	NM_198019
chr3-10	chr3	127058264	127058414	+	272.9	NR_030403	chr11-17	chr11	81818438	81818588	+	240.8	NM_011333	chr10-16	chr10	117489182	117489332	+	31.2	NM_001162904	chr1-19	chr1	181003180	181003330	+	29.7	NM_027188
chr5-20	chr5	92391306	92391456	+	272.9	XM_975229	chr2-26	chr2	30908104	30908254	+	240.8	NM_001038700	chr11-95	chr11	115573731	115573881	+	31.2	NM_008163	chr17-13	chr17	26887037	26887187	+	29.7	NM_172149
chr15-7	chr15	103284011	103284161	+	272.9	NM_153505	chr11-19	chr11	98809751	98809901	+	239.4	NM_001176528	chr3-13	chr3	89715255	89715405	+	31.2	NM_010559	chr10-18	chr10	15017173	15017323	+	29.7	NM_008703
chr14-9	chr14	103886328	103886478	+	272.9	NM_022886	chr18-8	chr18	55006686	55006836	+	239.4	NM_175751	chr7-24	chr7	3892625	3892775	+	31.2	NM_011090	chr11-97	chr11	100856107	100856257	+	29.7	NM_016920
chr19-10	chr19	41073115	41073265	+	272.9	NM_008528	chr16-8	chr16	16100027	16100177	+	239.4	NM_146068	chr1-21	chr1	53321948	53322098	+	31.2	NM_153556	chr2-31	chr2	93430163	93430313	+	29.7	NM_007442
chr12-13	chr12	101034232	101034382	+	272.9	NM_030172	chr12-12	chr12	56490798	56490948	+	239.4	NM_011968	chr10-17	chr10	119803299	119803449	+	31.2	NR_030434	chr7-21	chr7	3849782	3849932	+	29.7	XM_913198
chr19-9	chr19	32385682	32385832	+	272.9	NM_001168525	chr11-18	chr11	3074324	3074474	+	239.4	NM_030207	chr3-14	chr3	90187705	90187855	+	31.2	NM_011988	chr16-14	chr16	30155155	30155305	+	29.7	NM_008235
chr4-18	chr4	141033694	141033844	+	272.9	NM_009541	chr15-11	chr15	36809562	36809712	+	239.4	NM_011740	chr8-14	chr8	81148073	81148223	+	31.2	NM_029736	chr2-30	chr2	92323846	92323996	+	29.7	NM_145832
chr6-16	chr6	48782602	48782752	+	271.2	NM_001164207	chr17-6	chr17	13876031	13876181	+	239.4	XM_890447	chr18-11	chr18	34537815	34537965	+	31.2	NM_007874	chr11-96	chr11	49852390	49852540	+	29.7	NM_021540
chr9-17	chr9	70108204	70108354	+	271.2	NM_181072	chr16-7	chr16	10838703	10838853	+	239.4	NM_001033278	chr15-16	chr15	11646059	11646209	+	31.2	NM_001039181	chr2-29	chr2	35051842	35051992	+	29.7	NM_026697
chr4-19	chr4	9603462	9603612	+	271.2	NM_001177849	chr14-10	chr14	103306811	103306961	+	239.4	NM_177715	chr13-11	chr13	37543532	37543682	+	31.2	NM_010745	chr7-22	chr7	35936016	35936166	+	29.7	NM_007678
chr15-8	chr15	76632440	76632590	+	271.2	NM_001168288	chr17-7	chr17	87778366	87778516	+	239.4	XM_001481211	chr16-15	chr16	23279983	23280133	+	31.2	NM_145933	chr8-16	chr8	81667766	81667916	+	29.7	XM_134463
chr2-25	chr2	167750655	167750805	+	271.2	NM_011201	chr5-16	chr5	66503515	66503665	+	239.4	NM_001127382	chr6-15	chr6	38923998	38924148	+	31.2	NM_011539	chr13-13	chr13	37543532	37543682	+	29.7	NM_010745
chr2-24	chr2	79582248	79582398	+	271.2	NM_172420	chr1-20	chr1	172725986	172726136	+	239.4	NM_001081304	chr2-25	chr2	92323840	92323990	+	31.2	NM_145832	chr1-20	chr1	197067749	197067899	+	29.7	NM_007758
chr3-11	chr3	87067450	87067600	+	271.2	NM_030707	chr5-17	chr5	31873799	31873949	+	237.9	NM_025796	chr7-25	chr7	5052971	5053121	+	31.2	NM_001145013	chr8-17	chr8	122349965	122350115	+	29.7	NM_028071
chr11-20	chr11	67392764	67392914	+	271.2	NM_001109657	chr10-13	chr10	19411735	19411885	+	237.9	NM_172786	chr12-9	chr12	32893449	32893599	+	31.2	NM_001146200	chr5-20	chr5	91171195	91171345	+	29.7	NM_009141
chr4-20	chr4	55754373	55754523	+	271.2	NM_010637	chr6-16	chr6	54686206	54686356	+	237.9	NM_026629	chr14-13	chr14	76579281	76579431	+	31.2	NM_013745	chr14-8	chr14	63484407	63484557	+	28.5	NM_175546
chr16-11	chr16	10838699	10838849	+	271.2	NM_001033278	chr19-8	chr19	32025430	32025580	+	237.9	NM_001081074	chr4-18	chr4	62018931	62019081	+	31.2	XM_485391	chr9-41	chr9	55947864	55948014	+	28.5	NM_011193
chr19-11	chr19	5291671	5291821	+	271.2	NM_030109	chr16-9	chr16	57216239	57216389	+	237.9	NM_026254	chr2-24	chr2	29528502	29528652	+	31.2	NM_001039086	chr11-99	chr11	44191562	44191712	+	28.5	NM_008352
chr6-17	chr6	135178435	135178585	+	271.2	NM_001080552	chr11-20	chr11	67392773	67392923	+	237.9	NM_001109657	chr7-26	chr7	128218000	128218150	+	31.2	NM_030691	chr17-14	chr17	44920203	44920353	+	28.5	NM_178652
chr16-12	chr16	91522438	91522588	+	271.2	NM_008338	chr5-18	chr5	77721967	77722117	+	237.9	NM_019836	chrX-6	chrX	7441784	7441934	+	30.1	NM_138606	chr5-22	chr5	120615163	120615313	+	28.5	NM_028762
chr14-10	chr14	76579264	76579414	+	271.2	NM_013745	chr9-15	chr9	63579335	63579485	+	237.9	NM_016769	chr11-98	chr11	4444414	4444564	+	30.1	NM_028860	chr1-22	chr1	175624498	175624648	+	28.5	NM_001162938
chr14-11	chr14	122386603	122386753	+	271.2	NM_183031	chr9-14	chr9	16019878	16020028	+	237.9	NM_001080814	chr14-14	chr14	71185230	71185380	+	30.1	NM_010071	chr13-14	chr13	56693390	56693540	+	28.5	NM_009369
chr19-12	chr19	16090287	16090437	+	271.2	NM_198019	chr12-13	chr12	77715978	77716128	+	237.9	NM_153804	chr9-38	chr9	34864295	34864445	+	30.1	NR_029475	chr10-20	chr10	94063918	94064068	+	28.5	NM_001168684
chr6-19	chr6	137645448	137645598	+	269.5	NM_011499	chr15-12	chr15	38574267	38574417	+	237.9	NM_025494	chr1-24	chr1	158367552	158367702	+	30.1	NM_009230	chr3-13	chr3	105592832	105592982	+	28.5	NM_145541
chr6-18	chr6	38850268	38850418	+	269.5	NM_011539	chr19-9	chr19	41446966	41447116	+	237.9	NM_031376	chr2-28	chr2	102808625	102808775	+	30.1	NM_001039150	chr19-14	chr19	8592865	8593015	+	28.5	NM_001164634
chr12-14	chr12	35408153	35408303	+	269.5	NM_024124	chr5-19	chr5	149519718	149519868	+	237.9	XM_001473363	chr9-41	chr9	77676373	77676523	+	30.1	NM_010295	chr4-15	chr4	149847114	149847264	+	28.5	NM_173774
chr4-21	chr4	62018921	62019071	+	269.5	XM_485391	chr4-16	chr4	47316306	47316456	+	237.9	XM_977763	chr11-99	chr11	69368363	69368513	+	30.1	NM_007911	chr1-21	chr1	145839812	145839962	+	28.5	NM_009061
chr14-12	chr14	15432631	15432781	+	269.5	NM_001033270	chr11-22	chr11	22976629	22976779	+	236.4	NM_028672	chr4-22	chr4	135475017	135475167	+	30.1	NM_024243	chr2-32	chr2	12215842	12215992	+	28.5	NM_001001309
chr14-13	chr14	51443911	51444061	+	269.5	NM_009632	chr1-21	chr1	193548632	193548782	+	236.4	NM_001134829	chr6-16	chr6	40523701	40523851	+	30.1	NM_146383	chr4-14	chr4	98844119	98844269	+	28.5	NM_001145967
chr5-21	chr5	54416983	54417133	+	269.5	NM_001081103	chr5-20	chr5	150076524	150076674	+	236.4	NM_009663	chr9-39	chr9	40592266	40592416	+	30.1	NM_031165	chr10-19	chr10	26561963	26562113	+	28.5	NM_176837
chr12-15	chr12	103689799	103689949	+	269.5	NM_011175	chr15-13	chr15	9052879	9053029	+	236.4	NM_013787	chr5-16	chr5	150057678	150057828	+	30.1	NM_009663	chr16-16	chr16	52932218	52932368	+	28.5	NM_009655
chr3-12	chr3	65677154	65677304	+	269.5	NM_019937	chr16-10	chr16	52470443	52470593	+	236.4	NM_009655	chr4-23	chr4	141033669	141033819	+	30.1	NM_009541	chr4-13	chr4	70952906	70953056	+	28.5	NM_172694
chr5-22	chr5	66503523	66503673	+	269.5	NM_001127382	chr13-14	chr13	56694665	56694815	+	236.4	NM_009369	chr15-18	chr15	84066221	84066371	+	30.1	NM_133167	chr15-19	chr15	86055647	86055797	+	28.5	NM_145476
chr2-26	chr2	155230516	155230666	+	269.5	NM_178111	chr6-17	chr6	71913722	71913872	+	236.4	NM_009088	chr7-29	chr7	106332386	106332536	+	30.1	NM_026384	chr16-15	chr16	25958833	25958983	+	28.5	NM_173379
chr7-19	chr7	97277808	97277958	+	269.5	NM_146194	chr7-22	chr7	95350604	95350754	+	236.4	NM_009982	chr2-27	chr2	18926529	18926679	+	30.1	NR_024323	chr9-42	chr9	108628543	108628693	+	28.5	NM_008924
chr4-22	chr4	149576947	149577097	+	267.8	NM_009802	chr11-21	chr11	11464427	11464577	+	236.4	XM_203398	chr10-18	chr10	7786794	7786944	+	30.1	NM_138667	chr14-7	chr14	33745001	33745151	+	28.5	NM_001146021
chr1-24	chr1	40657361	40657511	+	267.8	NM_177084	chr2-31	chr2	79582248	79582398	+	235	NM_172420	chr18-14	chr18	78035984	78036134	+	30.1	NM_013831	chr7-25	chr7	87158858	87159008	+	28.5	NM_001145999
chr10-8	chr10	7561719	7561869	+	267.8	NM_172785	chr1-24	chr1	182852555	182852705	+	235	NM_010094	chr15-17	chr15	5366133	5366283	+	30.1	NM_001136079	chr9-40	chr9	34864306	34864456	+	28.5	NR_029475
chr16-13	chr16	23280003	23280153	+	267.8	NM_145933	chr6-19	chr6	148483011	148483161	+	235	NM_198967	chr7-27	chr7	31738573	31738723	+	30.1	NM_011680	chr11-100	chr11	106620406	106620556	+	28.5	NM_001033435
chr3-13	chr3	144361025	144361175	+	267.8	NM_019464	chr13-15	chr13	107788809	107788959	+	235	NM_001145779	chr10-19	chr10	15017171	15017321	+	30.1	NM_008703	chr6-17	chr6	90740705	90740855	+	28.5	XM_001479632
chr10-9	chr10	19411736	19411886	+	267.8	NM_172786	chr2-30	chr2	59480897	59481047	+	235	NM_198294	chr8-15	chr8	109109676	109109826	+	30.1	NM_009864	chr8-22	chr8	75757464	75757614	+	27.4	NM_010687
chr1-23	chr1	10270366	10270516	+	267.8	XM_001473166	chr6-18	chr6	88018847	88018997	+	235	NM_133933	chr12-10	chr12	55921755	55921905	+	30.1	NM_026998	chr1-24	chr1	99556101	99556251	+	27.4	NM_133825
chr14-14	chr14	97427872	97428022	+	267.8	NM_053105	chr11-23	chr11	58772732	58772882	+	235	NM_031172	chr7-28	chr7	97171758	97171908	+	30.1	XM_001473432	chr18-15	chr18	66597570	66597720	+	27.4	NM_021451
chr18-7	chr18	44917455	44917605	+	267.8	XM_001471531	chr12-14	chr12	8871750	8871900	+	235	NM_008640	chr4-19	chr4	10892038	10892188	+	30.1	NM_175175	chr5-23	chr5	65352120	65352270	+	27.4	NM_011604
chr11-21	chr11	53905328	53905478	+	267.8	NM_001136076	chr13-16	chr13	118072938	118073088	+	235	NM_010330	chr4-20	chr4	61983828	61983978	+	30.1	NM_025286	chr19-15	chr19	5946165	5946315	+	27.4	NM_001164057
chr1-25	chr1	186559056	186559206	+	267.8	NM_008250	chr3-12	chr3	10025916	10026066	+	235	NM_010634	chr2-26	chr2	5513601	5513751	+	30.1	NM_177343	chr1-23	chr1	64972393	64972543	+	27.4	NM_001039493
chr10-13	chr10	110556386	110556536	+	266.1	NM_001003717	chr11-24	chr11	62864681	62864831	+	235	NM_027660	chr6-18	chr6	87491053	87491203	+	30.1	NM_001037727	chr4-17	chr4	47316304	47316454	+	27.4	XM_977763
chr4-23	chr4	94772813	94772963	+	266.1	NM_010591	chr1-22	chr1	140140714	140140864	+	235	NM_177397	chr9-40	chr9	47435025	47435175	+	30.1	NM_001025600	chr2-34	chr2	172226643	172226793	+	27.4	NM_001033538
chr2-27	chr2	129022113	129022263	+	266.1	NM_001159593	chr2-29	chr2	49599209	49599359	+	235	NM_027990	chr11-100	chr11	106818823	106818973	+	30.1	NM_025481	chr6-20	chr6	142906113	142906263	+	27.4	NM_011374
chr10-12	chr10	94063917	94064067	+	266.1	NM_001168684	chr1-23	chr1	155853299	155853449	+	235	NM_008131	chr6-17	chr6	58706715	58706865	+	30.1	NM_028705	chr11-102	chr11	20799055	20799205	+	27.4	NM_173752
chr10-11	chr10	77943801	77943951	+	266.1	NM_172134	chr19-10	chr19	37577617	37577767	+	235	NM_175353	chr16-18	chr16	65127811	65127961	+	29.1	NM_008310	chr2-33	chr2	62298526	62298676	+	27.4	NM_008100
chr6-20	chr6	40523718	40523868	+	266.1	NM_146383	chr7-23	chr7	87299706	87299856	+	235	NR_035491	chrX-7	chrX	20509187	20509337	+	29.1	NM_008823	chr6-19	chr6	72834862	72835012	+	27.4	XM_001477544
chr10-10	chr10	21609323	21609473	+	266.1	NM_001161845	chr13-17	chr13	118026066	118026216	+	233.5	NM_010330	chr18-15	chr18	39180702	39180852	+	29.1	NM_175164	chr8-21	chr8	74846548	74846698	+	27.4	NM_008452
chr1-26	chr1	137530202	137530352	+	266.1	NM_173437	chr11-25	chr11	20012347	20012497	+	233.5	NM_146243	chr11-104	chr11	115554240	115554390	+	29.1	NM_008163	chr7-29	chr7	97277825	97277975	+	27.4	NM_146194
chr13-14	chr13	20219528	20219678	+	266.1	NM_080288	chr9-16	chr9	65390156	65390306	+	233.5	NM_153119	chr14-15	chr14	28375908	28376058	+	29.1	NM_177111	chr13-15	chr13	24790744	24790894	+	27.4	NM_001080381
chr4-24	chr4	144701694	144701844	+	266.1	XM_001002285	chr3-13	chr3	116185779	116185929	+	233.5	NM_025517	chr17-14	chr17	86527694	86527844	+	29.1	XM_001479682	chr10-22	chr10	129755902	129756052	+	27.4	NM_183264
chr1-27	chr1	53880754	53880904	+	264.4	NM_133810	chr5-21	chr5	30940615	30940765	+	233.5	NM_175675	chr18-16	chr18	60967051	60967201	+	29.1	NM_001042605	chr5-24	chr5	124509832	124509982	+	27.4	NM_177876
chr15-9	chr15	100568235	100568385	+	264.4	NM_001161767	chr16-11	chr16	30772975	30773125	+	233.5	NM_177632	chr6-20	chr6	84611542	84611692	+	29.1	NM_001177713	chr14-9	chr14	63457313	63457463	+	27.4	NM_175546
chr1-29	chr1	137413647	137413797	+	264.4	NM_173437	chr2-32	chr2	116815964	116816114	+	233.5	NM_026104	chr18-17	chr18	62879694	62879844	+	29.1	NM_001168423	chr3-14	chr3	89715231	89715381	+	27.4	NM_010559
chr10-14	chr10	10464019	10464169	+	264.4	NR_033630	chr7-24	chr7	97277821	97277971	+	233.5	NM_146194	chr8-18	chr8	125772543	125772693	+	29.1	XM_902711	chr13-16	chr13	45033277	45033427	+	27.4	NM_025772
chr6-22	chr6	97779190	97779340	+	264.4	NM_001113198	chr1-26	chr1	152921681	152921831	+	233.5	NM_001024720	chr10-20	chr10	19411737	19411887	+	29.1	NM_172786	chr9-44	chr9	74719193	74719343	+	27.4	NM_008262
chr5-23	chr5	114395357	114395507	+	264.4	NM_011779	chr16-12	chr16	93032000	93032150	+	233.5	NM_001111021	chr5-18	chr5	139500593	139500743	+	29.1	NM_008808	chr3-15	chr3	121993691	121993841	+	27.4	NR_030439
chr12-16	chr12	101743727	101743877	+	264.4	XM_127105	chr11-26	chr11	79899293	79899443	+	233.5	NM_001029856	chr6-19	chr6	32560828	32560978	+	29.1	NM_175750	chr15-21	chr15	82863715	82863865	+	27.4	NM_028728
chr1-30	chr1	152921682	152921832	+	264.4	NM_001024720	chr5-22	chr5	124163888	124164038	+	233.5	NM_027494	chr7-30	chr7	56717998	56718148	+	29.1	NM_001005232	chr15-20	chr15	9052868	9053018	+	27.4	NM_013787
chr3-14	chr3	89715240	89715390	+	264.4	NM_010559	chr15-14	chr15	63932139	63932289	+	233.5	NM_144846	chr4-24	chr4	98844134	98844284	+	29.1	NM_001145967	chr7-27	chr7	19901936	19902086	+	27.4	NM_008036
chr11-23	chr11	115554246	115554396	+	264.4	NM_008163	chr1-25	chr1	40657359	40657509	+	233.5	NM_177084	chr17-13	chr17	74839962	74840112	+	29.1	NM_001033367	chr8-20	chr8	58792562	58792712	+	27.4	NM_008278
chr11-22	chr11	98678114	98678264	+	264.4	NR_033551	chr9-17	chr9	32280078	32280228	+	232	NM_008026	chr3-15	chr3	27588462	27588612	+	29.1	NM_173182	chr13-17	chr13	46354899	46355049	+	27.4	NM_001005422
chr1-28	chr1	75184594	75184744	+	264.4	NM_001003917	chr10-14	chr10	36955927	36956077	+	232	NM_008538	chr12-11	chr12	73069719	73069869	+	29.1	NM_181752	chr9-45	chr9	108242861	108243011	+	27.4	NM_008160
chr7-20	chr7	152276113	152276263	+	264.4	XM_001473999	chr16-13	chr16	23557379	23557529	+	232	NM_008555	chr15-20	chr15	76632458	76632608	+	29.1	NM_001168288	chr11-103	chr11	78288884	78289034	+	27.4	NM_026740
chr16-15	chr16	25053066	25053216	+	264.4	NM_175165	chr3-14	chr3	104285411	104285561	+	232	NM_001025067	chr2-31	chr2	73364933	73365083	+	29.1	NM_153138	chr12-10	chr12	110763935	110764085	+	27.4	NR_003633
chr6-23	chr6	129182855	129183005	+	264.4	NM_001033122	chr11-27	chr11	29764421	29764571	+	232	NM_176829	chr16-16	chr16	38240003	38240153	+	29.1	NM_001098404	chr7-28	chr7	95350603	95350753	+	27.4	NM_009982
chr6-21	chr6	89348048	89348198	+	264.4	NM_008881	chr2-33	chr2	27167273	27167423	+	232	NM_138665	chr2-30	chr2	49599205	49599355	+	29.1	NM_027990	chr16-17	chr16	20358067	20358217	+	27.4	NM_183158
chr15-10	chr15	103293089	103293239	+	264.4	NM_153505	chr2-34	chr2	152910092	152910242	+	232	NM_145536	chr2-29	chr2	31094719	31094869	+	29.1	NM_019681	chr4-19	chr4	87299456	87299606	+	27.4	NM_027326
chr14-15	chr14	52739932	52740082	+	264.4	NM_001168515	chr9-18	chr9	121541189	121541339	+	232	NM_026915	chr3-16	chr3	116185773	116185923	+	29.1	NM_025517	chr8-23	chr8	109109655	109109805	+	27.4	NM_009864
chr16-14	chr16	11385977	11386127	+	264.4	NM_028964	chr2-35	chr2	167751666	167751816	+	232	NM_011201	chr15-19	chr15	50481186	50481336	+	29.1	NR_035444	chr4-20	chr4	132316283	132316433	+	27.4	NM_133888
chr10-15	chr10	20555160	20555310	+	262.7	NM_013875	chr12-15	chr12	8934595	8934745	+	232	NM_008640	chr6-21	chr6	84701536	84701686	+	29.1	NM_001177713	chr12-9	chr12	92422011	92422161	+	27.4	NM_181815
chr18-8	chr18	78035974	78036124	+	262.7	NM_013831	chr8-15	chr8	13155513	13155663	+	232	NM_010684	chr1-26	chr1	108830385	108830535	+	29.1	NM_027971	chr17-15	chr17	35396161	35396311	+	27.4	NM_010380
chr2-28	chr2	59480899	59481049	+	262.7	NM_198294	chr19-11	chr19	25071769	25071919	+	232	NM_028785	chr13-12	chr13	9124528	9124678	+	29.1	NM_172585	chr15-22	chr15	84824999	84825149	+	27.4	NM_001033273
chr9-18	chr9	99065411	99065561	+	262.7	NM_029094	chr13-18	chr13	12504543	12504693	+	232	NM_144835	chr16-17	chr16	50652877	50653027	+	29.1	NM_027046	chr6-18	chr6	30566774	30566924	+	27.4	NM_144537
chr12-17	chr12	81954695	81954845	+	262.7	NM_178682	chr1-27	chr1	60973096	60973246	+	230.5	XM_001479130	chr8-16	chr8	28018191	28018341	+	29.1	XM_001478406	chr4-21	chr4	135475004	135475154	+	27.4	NM_024243
chr10-16	chr10	57814601	57814751	+	262.7	NM_001193303	chr10-15	chr10	43576303	43576453	+	230.5	NM_001081054	chr17-15	chr17	87778366	87778516	+	29.1	XM_001481211	chr5-25	chr5	141207131	141207281	+	27.4	NM_173405
chr7-21	chr7	27983569	27983719	+	262.7	NM_001046637	chr3-15	chr3	27588467	27588617	+	230.5	NM_173182	chr13-13	chr13	100057321	100057471	+	29.1	NM_026873	chr7-26	chr7	3909100	3909250	+	27.4	NM_011090
chr17-4	chr17	81174640	81174790	+	262.7	NM_001081357	chr18-9	chr18	77172126	77172276	+	230.5	NM_025409	chr9-43	chr9	110361773	110361923	+	29.1	NM_177771	chr15-23	chr15	90793857	90794007	+	27.4	NR_033583
chr16-16	chr16	91012166	91012316	+	262.7	XM_001481287	chr1-28	chr1	173491456	173491606	+	230.5	NM_018729	chr1-25	chr1	60973093	60973243	+	29.1	XM_001479130	chr16-18	chr16	24653319	24653469	+	26.3	NM_001145952
chr11-24	chr11	72510936	72511086	+	262.7	NM_009671	chr4-17	chr4	54540692	54540842	+	230.5	NM_172867	chr8-17	chr8	108918375	108918525	+	29.1	NM_011764	chr19-16	chr19	12535487	12535637	+	26.3	NM_010821
chr1-32	chr1	155853296	155853446	+	262.7	NM_008131	chr16-15	chr16	91522434	91522584	+	230.5	NM_008338	chr12-12	chr12	101743739	101743889	+	29.1	XM_127105	chrX-7	chrX	151606978	151607128	+	26.3	NM_001081671
chr1-31	chr1	62766929	62767079	+	262.7	NM_001077403	chr7-25	chr7	152276114	152276264	+	230.5	XM_001473999	chr4-28	chr4	138599642	138599792	+	28	NM_021358	chr4-22	chr4	4007503	4007653	+	26.3	NM_001080710
chr11-25	chr11	85511141	85511291	+	261	NM_009324	chr15-15	chr15	103293112	103293262	+	230.5	NM_153505	chr16-20	chr16	11385970	11386120	+	28	NM_028964	chr18-16	chr18	75998969	75999119	+	26.3	NM_145356
chr3-15	chr3	58324384	58324534	+	261	NM_001005509	chr16-14	chr16	91354862	91355012	+	230.5	NM_001110498	chr16-21	chr16	75909469	75909619	+	28	NM_023380	chr11-107	chr11	53739923	53740073	+	26.3	NM_011396
chr19-13	chr19	8592859	8593009	+	261	NM_001164634	chr2-36	chr2	35351527	35351677	+	230.5	NM_001145821	chr12-13	chr12	85678330	85678480	+	28	NM_144833	chr18-17	chr18	76387703	76387853	+	26.3	NM_010754
chr1-33	chr1	172639635	172639785	+	261	NM_177068	chr19-12	chr19	34590249	34590399	+	230.5	NM_001111100	chr19-15	chr19	44040315	44040465	+	28	NM_030703	chr4-23	chr4	61983818	61983968	+	26.3	NM_025286
chr3-17	chr3	131361164	131361314	+	261	NM_011863	chr2-38	chr2	62298547	62298697	+	229.1	NM_008100	chr14-16	chr14	75563848	75563998	+	28	NM_008879	chr17-16	chr17	3081974	3082124	+	26.3	XM_001474127
chr3-16	chr3	103010480	103010630	+	261	NM_026602	chr1-29	chr1	60998203	60998353	+	229.1	XM_001479130	chr2-34	chr2	59239178	59239328	+	28	NM_029723	chr7-30	chr7	20252934	20253084	+	26.3	NM_019649
chr1-34	chr1	172725992	172726142	+	261	NM_001081304	chr12-18	chr12	92974788	92974938	+	229.1	NM_175367	chr13-14	chr13	35757468	35757618	+	28	NM_001123386	chr15-27	chr15	103283987	103284137	+	26.3	NM_153505
chr6-24	chr6	54093450	54093600	+	261	NM_001163640	chr11-30	chr11	106620421	106620571	+	229.1	NM_001033435	chr2-40	chr2	152916374	152916524	+	28	NM_001172117	chr11-111	chr11	98678135	98678285	+	26.3	NR_033551
chr15-11	chr15	59719493	59719643	+	261	XM_976287	chr11-29	chr11	75346597	75346747	+	229.1	NM_173388	chr2-33	chr2	29519687	29519837	+	28	NM_001039086	chr17-17	chr17	79969129	79969279	+	26.3	NM_201361
chr9-19	chr9	50838390	50838540	+	261	NM_178710	chr5-23	chr5	91305994	91306144	+	229.1	NM_008176	chr19-14	chr19	11135462	11135612	+	28	XM_888885	chr15-26	chr15	81223533	81223683	+	26.3	NM_133726
chr2-29	chr2	154394840	154394990	+	261	NM_007891	chr11-28	chr11	62834240	62834390	+	229.1	NM_027660	chr13-15	chr13	37750039	37750189	+	28	NM_001013392	chr11-110	chr11	84817190	84817340	+	26.3	NM_007607
chr7-22	chr7	97171756	97171906	+	261	XM_001473432	chr12-16	chr12	31291726	31291876	+	229.1	NM_172049	chr8-19	chr8	83899117	83899267	+	28	NM_001024617	chr11-105	chr11	18825041	18825191	+	26.3	NM_001193271
chr8-16	chr8	111215755	111215905	+	261	NM_007496	chr15-16	chr15	63917432	63917582	+	229.1	NM_144846	chr10-21	chr10	24650082	24650232	+	28	NM_007482	chr4-24	chr4	154303684	154303834	+	26.3	NM_178931
chr7-23	chr7	117854207	117854357	+	261	NM_009667	chr6-20	chr6	37567466	37567616	+	229.1	NM_145364	chr10-22	chr10	83409365	83409515	+	28	XM_899407	chr1-29	chr1	163447643	163447793	+	26.3	NM_183391
chr19-14	chr19	43754117	43754267	+	261	NM_145156	chr3-16	chr3	144361029	144361179	+	229.1	NM_019464	chr2-32	chr2	6180334	6180484	+	28	NM_024208	chr1-28	chr1	161943298	161943448	+	26.3	NM_001162896
chr17-5	chr17	84456532	84456682	+	259.3	NM_001001806	chr13-19	chr13	24883394	24883544	+	229.1	NM_024473	chr18-18	chr18	83591327	83591477	+	28	NR_033307	chr12-11	chr12	21293242	21293392	+	26.3	NM_018813
chr12-18	chr12	74982554	74982704	+	259.3	NM_010431	chr7-26	chr7	63039972	63040122	+	229.1	NM_146190	chr1-29	chr1	180259307	180259457	+	28	NM_016805	chr11-112	chr11	111152055	111152205	+	26.3	NM_008425
chr16-17	chr16	84967413	84967563	+	259.3	NM_016755	chr12-17	chr12	34017044	34017194	+	229.1	NM_001033436	chr5-19	chr5	101092174	101092324	+	28	NM_027978	chr15-24	chr15	33976278	33976428	+	26.3	NM_026002
chr6-26	chr6	146170561	146170711	+	259.3	NM_010586	chr10-16	chr10	80155225	80155375	+	229.1	NM_172457	chr1-28	chr1	145849919	145850069	+	28	NM_009061	chr6-22	chr6	83405441	83405591	+	26.3	NR_028382
chr13-15	chr13	12504539	12504689	+	259.3	NM_144835	chr15-17	chr15	67734678	67734828	+	229.1	NM_001145888	chr15-21	chr15	5822191	5822341	+	28	NM_001008702	chr1-27	chr1	133378132	133378282	+	26.3	NM_001081011
chr2-30	chr2	170078311	170078461	+	259.3	NM_001033299	chr16-16	chr16	90397253	90397403	+	229.1	NM_015755	chr7-32	chr7	123590319	123590469	+	28	NM_011083	chr7-31	chr7	88452512	88452662	+	26.3	NM_009092
chr14-16	chr14	70575194	70575344	+	259.3	NM_145978	chr9-19	chr9	59392713	59392863	+	229.1	NM_010421	chr2-39	chr2	140610460	140610610	+	28	NM_001172160	chr3-16	chr3	27588462	27588612	+	26.3	NM_173182
chr5-24	chr5	67693263	67693413	+	259.3	NM_178651	chr2-37	chr2	14108645	14108795	+	229.1	NM_001081310	chr1-27	chr1	64348107	64348257	+	28	NM_033563	chr15-25	chr15	63890713	63890863	+	26.3	NM_144846
chr10-18	chr10	36955928	36956078	+	259.3	NM_008538	chr4-18	chr4	149576949	149577099	+	229.1	NM_009802	chr7-31	chr7	95350599	95350749	+	28	NM_009982	chr8-24	chr8	118079461	118079611	+	26.3	NM_001025577
chr14-17	chr14	73733773	73733923	+	259.3	NM_009029	chr7-27	chr7	3892621	3892771	+	227.6	NM_011090	chr4-26	chr4	131723527	131723677	+	28	NM_013622	chr13-18	chr13	23797981	23798131	+	26.3	NM_010424
chr10-17	chr10	25086689	25086839	+	259.3	NM_013511	chr11-31	chr11	79119313	79119463	+	227.6	NM_010897	chr2-36	chr2	79068286	79068436	+	28	NM_010576	chr3-17	chr3	79668828	79668978	+	26.3	NM_133187
chr4-25	chr4	13079446	13079596	+	259.3	NM_001171801	chr16-17	chr16	23279998	23280148	+	227.6	NM_145933	chr9-46	chr9	16019886	16020036	+	28	NM_001080814	chr1-26	chr1	84314486	84314636	+	26.3	NM_001003948
chr7-24	chr7	56710084	56710234	+	259.3	NM_001005232	chr4-19	chr4	131803501	131803651	+	227.6	NM_001122992	chr2-38	chr2	127834918	127835068	+	28	NM_009754	chr11-108	chr11	53905315	53905465	+	26.3	NM_001136076
chr6-25	chr6	34318131	34318281	+	259.3	NM_008012	chr13-21	chr13	107429181	107429331	+	227.6	NM_029665	chr4-27	chr4	134175159	134175309	+	28	NM_029100	chr1-30	chr1	193548620	193548770	+	26.3	NM_001134829
chr19-15	chr19	12872957	12873107	+	259.3	NM_134152	chr5-24	chr5	92391311	92391461	+	227.6	XM_975229	chr15-22	chr15	63994851	63995001	+	28	NM_144846	chr2-35	chr2	31025887	31026037	+	26.3	NM_178760
chr1-36	chr1	174353521	174353671	+	257.6	NM_026234	chr13-22	chr13	112726305	112726455	+	227.6	NM_011945	chr2-35	chr2	72892193	72892343	+	28	NM_001018042	chr11-106	chr11	24257477	24257627	+	26.3	NM_001159289
chr7-27	chr7	87219839	87219989	+	257.6	NM_173011	chr7-28	chr7	104913836	104913986	+	227.6	NM_175105	chr11-106	chr11	119570593	119570743	+	28	NM_028898	chr3-18	chr3	108600791	108600941	+	26.3	NM_011504
chr8-17	chr8	46419051	46419201	+	257.6	NM_133969	chr3-17	chr3	104849952	104850102	+	227.6	NM_001163332	chr3-18	chr3	107665499	107665649	+	28	NM_133867	chr1-25	chr1	62817211	62817361	+	26.3	NM_001077403
chr19-16	chr19	5946165	5946315	+	257.6	NM_001164057	chr9-20	chr9	107542622	107542772	+	227.6	NM_008138	chr2-37	chr2	118630400	118630550	+	28	NM_026412	chr6-24	chr6	121291865	121292015	+	26.3	NM_133661
chr13-17	chr13	56694661	56694811	+	257.6	NM_009369	chr16-18	chr16	45174101	45174251	+	227.6	NM_026402	chr6-24	chr6	134022505	134022655	+	28	NM_007961	chr9-47	chr9	57314074	57314224	+	26.3	NM_020270
chr9-21	chr9	60869747	60869897	+	257.6	NM_028283	chr13-20	chr13	38102037	38102187	+	227.6	NM_025965	chr6-23	chr6	129182840	129182990	+	28	NM_001033122	chr6-23	chr6	116629730	116629880	+	26.3	NM_178045
chr7-28	chr7	149583970	149584120	+	257.6	NM_009983	chr6-21	chr6	48782615	48782765	+	227.6	NM_001164207	chr15-23	chr15	86055643	86055793	+	28	NM_145476	chr11-109	chr11	72510934	72511084	+	26.3	NM_009671
chr13-16	chr13	41562634	41562784	+	257.6	NM_001111324	chr2-39	chr2	170261891	170262041	+	227.6	NM_001164369	chr5-20	chr5	124163877	124164027	+	28	NM_027494	chr4-28	chr4	88041789	88041939	+	25.1	NM_025760
chr12-19	chr12	86625260	86625410	+	257.6	NM_025421	chr5-25	chr5	97409152	97409302	+	227.6	NM_080708	chr10-23	chr10	93968093	93968243	+	27	NM_001168684	chr15-28	chr15	36649123	36649273	+	25.1	NM_011740
chr9-20	chr9	60839462	60839612	+	257.6	NM_028283	chr16-20	chr16	75877508	75877658	+	226.1	NM_023380	chr8-22	chr8	108520347	108520497	+	27	NM_176913	chr1-35	chr1	158367543	158367693	+	25.1	NM_009230
chr6-27	chr6	101505308	101505458	+	257.6	NM_018884	chr3-18	chr3	87173238	87173388	+	226.1	NM_001136236	chr19-16	chr19	21972010	21972160	+	27	NM_001033759	chr6-26	chr6	42260776	42260926	+	25.1	NM_001113327
chr10-19	chr10	25004328	25004478	+	257.6	NM_018747	chr8-17	chr8	125772545	125772695	+	226.1	XM_902711	chr19-17	chr19	32025426	32025576	+	27	NM_001081074	chr15-29	chr15	80851980	80852130	+	25.1	NM_134091
chr7-26	chr7	51003240	51003390	+	257.6	XM_893506	chr9-21	chr9	55927528	55927678	+	226.1	NM_011193	chr6-26	chr6	124152274	124152424	+	27	NM_001104642	chr16-19	chr16	32396381	32396531	+	25.1	XM_205829
chr7-25	chr7	3849767	3849917	+	257.6	XM_913198	chr6-22	chr6	15791656	15791806	+	226.1	NM_175088	chr9-50	chr9	58080338	58080488	+	27	NM_008884	chr12-14	chr12	92905168	92905318	+	25.1	NM_031391
chr17-6	chr17	5573202	5573352	+	257.6	NM_146073	chr16-19	chr16	21400130	21400280	+	226.1	NM_001081366	chr6-25	chr6	17638880	17639030	+	27	NM_007604	chr16-21	chr16	44963024	44963174	+	25.1	NM_001128132
chr1-35	chr1	122019628	122019778	+	257.6	NM_001172074	chr7-31	chr7	120340792	120340942	+	226.1	NM_007489	chr12-14	chr12	106229063	106229213	+	27	NM_001042699	chr12-13	chr12	74982534	74982684	+	25.1	NM_010431
chr15-13	chr15	9459603	9459753	+	257.6	NM_008372	chr1-30	chr1	53880761	53880911	+	226.1	NM_133810	chr16-22	chr16	24653342	24653492	+	27	NM_001145952	chr1-33	chr1	97486732	97486882	+	25.1	NM_001159745
chr17-7	chr17	33701636	33701786	+	257.6	NM_053214	chr11-32	chr11	106289486	106289636	+	226.1	NM_010494	chr1-33	chr1	181003182	181003332	+	27	NM_027188	chr1-32	chr1	53321943	53322093	+	25.1	NM_153556
chr15-12	chr15	9052886	9053036	+	257.6	NM_013787	chr17-8	chr17	65103523	65103673	+	226.1	NM_008549	chr1-32	chr1	153467858	153468008	+	27	NM_022018	chr4-29	chr4	132161840	132161990	+	25.1	NM_010166
chr6-28	chr6	114825292	114825442	+	255.9	NM_177683	chr16-21	chr16	87625675	87625825	+	226.1	NM_144854	chr4-29	chr4	53873015	53873165	+	27	NM_028053	chr10-24	chr10	80982427	80982577	+	25.1	NM_010304
chr2-31	chr2	6180338	6180488	+	255.9	NM_024208	chr12-19	chr12	107268799	107268949	+	226.1	NM_001029843	chr10-24	chr10	94190910	94191060	+	27	NM_027479	chr2-41	chr2	152910097	152910247	+	25.1	NM_145536
chr3-18	chr3	116185766	116185916	+	255.9	NM_025517	chr14-12	chr14	48355137	48355287	+	226.1	NM_008477	chr2-41	chr2	19548855	19549005	+	27	XM_001473678	chr2-40	chr2	120076954	120077104	+	25.1	NM_177845
chr5-27	chr5	141207134	141207284	+	255.9	NM_173405	chr6-23	chr6	89348053	89348203	+	226.1	NM_008881	chr14-17	chr14	37130025	37130175	+	27	NM_175008	chr4-30	chr4	136901804	136901954	+	25.1	NM_009861
chr1-37	chr1	133389138	133389288	+	255.9	NM_001081011	chr4-20	chr4	19821846	19821996	+	226.1	NM_175406	chr8-21	chr8	81667772	81667922	+	27	XM_134463	chr3-19	chr3	30763683	30763833	+	25.1	XM_130823
chr18-9	chr18	38509691	38509841	+	255.9	NM_011937	chr7-30	chr7	108099100	108099250	+	226.1	NM_183168	chr5-21	chr5	140306736	140306886	+	27	NM_025604	chr3-21	chr3	90052688	90052838	+	25.1	NM_013901
chr11-27	chr11	106281149	106281299	+	255.9	NM_010494	chr5-26	chr5	100938405	100938555	+	226.1	NM_001115010	chr15-27	chr15	102224072	102224222	+	27	NM_013672	chr18-18	chr18	4797897	4798047	+	25.1	NM_001081963
chr4-28	chr4	144866553	144866703	+	255.9	NM_011610	chr15-18	chr15	82863700	82863850	+	226.1	NM_028728	chr17-17	chr17	29497787	29497937	+	27	NM_001159538	chr6-27	chr6	124638522	124638672	+	25.1	NM_013536
chr10-20	chr10	117489160	117489310	+	255.9	NM_001162904	chr8-16	chr8	72525560	72525710	+	226.1	NM_001113345	chr15-26	chr15	67734675	67734825	+	27	NM_001145888	chr4-25	chr4	32274252	32274402	+	25.1	NM_009316
chr2-33	chr2	116815979	116816129	+	255.9	NM_026104	chr14-11	chr14	33998674	33998824	+	226.1	XM_619220	chr13-16	chr13	38051294	38051444	+	27	NM_025965	chr3-22	chr3	103010474	103010624	+	25.1	NM_026602
chr16-18	chr16	18412294	18412444	+	255.9	NM_001111062	chr1-31	chr1	193580520	193580670	+	226.1	NM_001134829	chr14-18	chr14	75089543	75089693	+	27	NM_016903	chr7-32	chr7	20456738	20456888	+	25.1	NM_001033419
chr3-19	chr3	129651508	129651658	+	255.9	NM_025779	chr9-22	chr9	96299892	96300042	+	226.1	NM_007502	chr6-27	chr6	142906120	142906270	+	27	NM_011374	chr5-28	chr5	125838734	125838884	+	25.1	NM_016741
chr2-32	chr2	24281307	24281457	+	255.9	NM_177611	chr7-29	chr7	87219834	87219984	+	226.1	NM_173011	chr19-20	chr19	57684492	57684642	+	27	NM_181415	chr14-10	chr14	48355163	48355313	+	25.1	NM_008477
chr4-26	chr4	98132289	98132439	+	255.9	NM_001005784	chr4-22	chr4	132336324	132336474	+	224.7	NM_011284	chr15-24	chr15	27870908	27871058	+	27	XM_001474968	chr2-39	chr2	119058684	119058834	+	25.1	NM_028104
chr4-27	chr4	131803507	131803657	+	255.9	NM_001122992	chr16-22	chr16	65127802	65127952	+	224.7	NM_008310	chr9-49	chr9	7868915	7869065	+	27	NM_007464	chr3-20	chr3	58324396	58324546	+	25.1	NM_001005509
chr5-26	chr5	91306000	91306150	+	255.9	NM_008176	chr15-19	chr15	36649112	36649262	+	224.7	NM_011740	chr17-18	chr17	48486732	48486882	+	27	NM_031254	chr9-49	chr9	60340148	60340298	+	25.1	XM_001473511
chr19-18	chr19	37577620	37577770	+	255.9	NM_175353	chr19-13	chr19	6943957	6944107	+	224.7	NM_001081291	chr15-25	chr15	67509051	67509201	+	27	NM_009177	chr11-113	chr11	70260298	70260448	+	25.1	NM_025397
chr19-17	chr19	21972031	21972181	+	255.9	NM_001033759	chr1-33	chr1	93948927	93949077	+	224.7	NM_207225	chr1-34	chr1	193548639	193548789	+	27	NM_001134829	chr4-26	chr4	47845918	47846068	+	25.1	NM_015743
chr11-26	chr11	95549867	95550017	+	255.9	NM_008831	chr1-34	chr1	135961859	135962009	+	224.7	NM_007570	chr1-31	chr1	109480492	109480642	+	27	NM_001159748	chr5-27	chr5	123877679	123877829	+	25.1	NM_133917
chr14-18	chr14	71185233	71185383	+	255.9	NM_010071	chr4-21	chr4	132161861	132162011	+	224.7	NM_010166	chr19-19	chr19	47299376	47299526	+	27	NM_001163480	chr14-11	chr14	51616893	51617043	+	25.1	NM_001162863
chr6-29	chr6	129384338	129384488	+	255.9	NM_175526	chr3-19	chr3	104804449	104804599	+	224.7	NM_009520	chr8-23	chr8	122349983	122350133	+	27	NM_028071	chr2-36	chr2	6639383	6639533	+	25.1	NM_001110228
chr5-25	chr5	33283483	33283633	+	255.9	NM_001025426	chr14-13	chr14	66842614	66842764	+	224.7	NM_001162365	chr1-30	chr1	64972376	64972526	+	27	NM_001039493	chr13-19	chr13	107788793	107788943	+	25.1	NM_001145779
chr1-41	chr1	178762777	178762927	+	254.2	NM_029756	chr6-24	chr6	84701517	84701667	+	224.7	NM_001177713	chr2-42	chr2	35051866	35052016	+	27	NM_026697	chr1-34	chr1	157875621	157875771	+	25.1	NM_001160018
chr17-9	chr17	65103525	65103675	+	254.2	NM_008549	chr1-35	chr1	174452734	174452884	+	224.7	XM_001002046	chr18-21	chr18	75998965	75999115	+	27	NM_145356	chr14-12	chr14	70575193	70575343	+	25.1	NM_145978
chr14-20	chr14	103436406	103436556	+	254.2	XM_127883	chr2-40	chr2	172226638	172226788	+	224.7	NM_001033538	chr10-25	chr10	126540812	126540962	+	27	NM_001171026	chr1-31	chr1	52779595	52779745	+	25.1	NM_133829
chr16-19	chr16	23557403	23557553	+	254.2	NM_008555	chr1-32	chr1	74762226	74762376	+	224.7	NM_024264	chr19-18	chr19	32385693	32385843	+	27	NM_001168525	chr2-38	chr2	117231278	117231428	+	25.1	NM_011246
chr1-38	chr1	64972334	64972484	+	254.2	NM_001039493	chr7-33	chr7	56710087	56710237	+	224.7	NM_001005232	chr2-44	chr2	168404697	168404847	+	27	NM_001037177	chr7-34	chr7	63039973	63040123	+	25.1	NM_146190
chr11-28	chr11	69223922	69224072	+	254.2	NM_001017426	chr7-32	chr7	51003240	51003390	+	224.7	XM_893506	chr2-43	chr2	59480899	59481049	+	27	NM_198294	chr5-26	chr5	91305990	91306140	+	25.1	NM_008176
chr1-39	chr1	161943295	161943445	+	254.2	NM_001162896	chr11-33	chr11	115554244	115554394	+	224.7	NM_008163	chr16-23	chr16	44963030	44963180	+	27	NM_001128132	chr2-42	chr2	166006717	166006867	+	25.1	NM_028072
chr6-30	chr6	17579206	17579356	+	254.2	NM_007604	chr1-36	chr1	62766947	62767097	+	223.2	NM_001077403	chr9-51	chr9	24934955	24935105	+	26	NM_020586	chr4-27	chr4	55754341	55754491	+	25.1	NM_010637
chr17-8	chr17	17371305	17371455	+	254.2	NM_011765	chr17-9	chr17	35309504	35309654	+	223.2	NM_019467	chr9-54	chr9	108990523	108990673	+	26	NM_025689	chr10-25	chr10	107628680	107628830	+	25.1	NM_027892
chr2-34	chr2	19273571	19273721	+	254.2	NM_029619	chr7-34	chr7	27983567	27983717	+	223.2	NM_001046637	chr6-31	chr6	97407278	97407428	+	26	NM_145148	chr11-114	chr11	96627062	96627212	+	25.1	NM_001163389
chr14-19	chr14	62269234	62269384	+	254.2	NR_029733	chr4-23	chr4	53873009	53873159	+	223.2	NM_028053	chr15-28	chr15	38218804	38218954	+	26	NM_013692	chr4-31	chr4	155441791	155441941	+	25.1	NR_029587
chr17-10	chr17	87778363	87778513	+	254.2	XM_001481211	chr16-25	chr16	89848941	89849091	+	223.2	NM_001145886	chr4-33	chr4	106949643	106949793	+	26	NM_028394	chr7-33	chr7	56164237	56164387	+	25.1	NM_001013368
chr3-20	chr3	75639589	75639739	+	254.2	NM_175193	chr5-27	chr5	112709311	112709461	+	223.2	NM_009419	chr1-35	chr1	33960628	33960778	+	26	NM_177235	chr2-37	chr2	26327980	26328130	+	25.1	NM_153125
chr4-29	chr4	72086480	72086630	+	254.2	NR_027923	chr1-37	chr1	109480473	109480623	+	223.2	NM_001159748	chr17-21	chr17	79969126	79969276	+	26	NM_201361	chr12-12	chr12	26000940	26001090	+	25.1	NM_010496
chr14-21	chr14	122394230	122394380	+	254.2	NM_183031	chr13-23	chr13	56282901	56283051	+	223.2	NM_001168615	chr15-29	chr15	40785341	40785491	+	26	NM_011766	chr9-51	chr9	45701921	45702071	+	24	NM_008794
chr13-18	chr13	35875591	35875741	+	254.2	NM_001123386	chr11-37	chr11	115070635	115070785	+	223.2	NM_001033393	chr19-21	chr19	11883036	11883186	+	26	NM_001025307	chr5-34	chr5	149616796	149616946	+	24	XM_001473363
chr1-40	chr1	172936576	172936726	+	254.2	NM_144559	chr8-19	chr8	81148065	81148215	+	223.2	NM_029736	chr5-23	chr5	124313135	124313285	+	26	NM_030701	chr11-116	chr11	20641984	20642134	+	24	NM_181411
chr16-20	chr16	96153282	96153432	+	252.5	NM_019537	chr11-35	chr11	69943533	69943683	+	223.2	NM_145137	chr6-32	chr6	122902534	122902684	+	26	NM_153197	chr19-17	chr19	17408407	17408557	+	24	NM_001136484
chr11-31	chr11	71044256	71044406	+	252.5	NM_001040696	chr8-20	chr8	129089249	129089399	+	223.2	XM_001002526	chr4-34	chr4	155441787	155441937	+	26	NR_029587	chr4-33	chr4	53807155	53807305	+	24	NM_009317
chr17-12	chr17	87646416	87646566	+	252.5	NM_139295	chr16-23	chr16	18412295	18412445	+	223.2	NM_001111062	chr12-15	chr12	21293243	21293393	+	26	NM_018813	chr5-29	chr5	33352510	33352660	+	24	NM_011738
chr11-30	chr11	70605162	70605312	+	252.5	NM_001045526	chr5-29	chr5	150057671	150057821	+	223.2	NM_009663	chrX-8	chrX	20508597	20508747	+	26	NM_008823	chr14-16	chr14	58005940	58006090	+	24	NM_030004
chr4-30	chr4	4007474	4007624	+	252.5	NM_001080710	chr17-10	chr17	86846584	86846734	+	223.2	NM_011104	chr1-36	chr1	34521545	34521695	+	26	NM_011206	chr1-36	chr1	60973089	60973239	+	24	XM_001479130
chr11-29	chr11	21165540	21165690	+	252.5	NM_139061	chr11-36	chr11	95549862	95550012	+	223.2	NM_008831	chr3-23	chr3	121993698	121993848	+	26	NR_030439	chr3-23	chr3	87067444	87067594	+	24	NM_030707
chr12-21	chr12	92422012	92422162	+	252.5	NM_181815	chr3-20	chr3	79668836	79668986	+	223.2	NM_133187	chr17-20	chr17	75835654	75835804	+	26	NM_001166493	chr17-20	chr17	86636857	86637007	+	24	NM_011104
chr17-11	chr17	79495119	79495269	+	252.5	NM_027455	chr12-20	chr12	70548320	70548470	+	223.2	NM_007481	chr7-36	chr7	140051488	140051638	+	26	NM_198017	chr7-36	chr7	56718001	56718151	+	24	NM_001005232
chr10-21	chr10	120252439	120252589	+	252.5	NM_177092	chr11-34	chr11	69223919	69224069	+	223.2	NM_001017426	chr5-22	chr5	32415008	32415158	+	26	NM_008037	chr6-30	chr6	136638666	136638816	+	24	NM_025806
chr3-21	chr3	79648056	79648206	+	252.5	NM_027495	chr16-24	chr16	75909452	75909602	+	223.2	NM_023380	chr6-30	chr6	87449917	87450067	+	26	NM_001037727	chr13-20	chr13	41562634	41562784	+	24	NM_001111324
chr11-32	chr11	106289548	106289698	+	252.5	NM_010494	chr14-14	chr14	97427875	97428025	+	223.2	NM_053105	chr13-20	chr13	97957753	97957903	+	26	NM_010422	chr9-53	chr9	104393139	104393289	+	24	NR_035516
chr15-16	chr15	41447120	41447270	+	252.5	NM_001130163	chr8-18	chr8	49033156	49033306	+	223.2	NM_133791	chr9-53	chr9	107542674	107542824	+	26	NM_008138	chr12-17	chr12	32796550	32796700	+	24	NM_011158
chr14-22	chr14	99272848	99272998	+	252.5	NM_175245	chr4-24	chr4	144493927	144494077	+	223.2	NM_001172424	chr12-17	chr12	101422303	101422453	+	26	NM_009790	chr5-32	chr5	144886995	144887145	+	24	NM_001081109
chr5-29	chr5	100938409	100938559	+	252.5	NM_001115010	chr5-28	chr5	136934528	136934678	+	223.2	NR_030500	chr17-19	chr17	66024058	66024208	+	26	NM_001146002	chr17-19	chr17	46660274	46660424	+	24	NM_001081335
chr4-31	chr4	47316311	47316461	+	252.5	XM_977763	chr19-14	chr19	37522874	37523024	+	223.2	NM_008245	chr1-38	chr1	137530173	137530323	+	26	NM_173437	chr11-118	chr11	69898215	69898365	+	24	NM_007493
chr2-35	chr2	22629107	22629257	+	252.5	NM_019456	chr11-39	chr11	70605161	70605311	+	221.7	NM_001045526	chr6-28	chr6	8637297	8637447	+	26	NM_010492	chr14-17	chr14	63748001	63748151	+	24	NM_007798
chr6-32	chr6	144766622	144766772	+	252.5	NM_001024468	chr2-41	chr2	49267327	49267477	+	221.7	NM_172663	chr13-21	chr13	107788815	107788965	+	26	NM_001145779	chr5-31	chr5	136934516	136934666	+	24	NR_030500
chr12-20	chr12	80734558	80734708	+	252.5	NM_009014	chr9-23	chr9	40265138	40265288	+	221.7	NM_172768	chr19-22	chr19	12535482	12535632	+	26	NM_010821	chr1-38	chr1	93948932	93949082	+	24	NM_207225
chr6-31	chr6	120517628	120517778	+	252.5	NM_144815	chr12-21	chr12	107175432	107175582	+	221.7	NM_001029843	chr2-47	chr2	117231288	117231438	+	26	NM_011246	chr6-28	chr6	89230619	89230769	+	24	NM_201356
chr15-15	chr15	36809549	36809699	+	252.5	NM_011740	chr1-38	chr1	60127638	60127788	+	221.7	NM_021312	chr4-30	chr4	19821820	19821970	+	26	NM_175406	chr13-21	chr13	41692194	41692344	+	24	NM_001163572
chr5-30	chr5	150057670	150057820	+	252.5	NM_009663	chr3-21	chr3	138182300	138182450	+	221.7	XM_001004193	chr16-26	chr16	91522446	91522596	+	26	NM_008338	chr3-24	chr3	96097872	96098022	+	24	NM_010186
chr2-36	chr2	30908110	30908260	+	252.5	NM_001038700	chr1-39	chr1	64972387	64972537	+	221.7	NM_001039493	chr12-16	chr12	92422008	92422158	+	26	NM_181815	chr2-47	chr2	154394823	154394973	+	24	NM_007891
chr8-18	chr8	84907272	84907422	+	252.5	NM_008357	chr8-22	chr8	122631878	122632028	+	221.7	NM_001163760	chr7-35	chr7	110940607	110940757	+	26	NM_013619	chr12-16	chr12	3872979	3873129	+	24	NM_007872
chr5-28	chr5	20541636	20541786	+	252.5	NM_011203	chr15-20	chr15	66651951	66652101	+	221.7	NM_001029841	chr10-28	chr10	94063907	94064057	+	26	NM_001168684	chr7-35	chr7	19942605	19942755	+	24	NM_145822
chr15-14	chr15	9357735	9357885	+	252.5	NM_029341	chr16-26	chr16	32401756	32401906	+	221.7	XM_205829	chr3-19	chr3	88452129	88452279	+	26	NM_181817	chr10-28	chr10	83409372	83409522	+	24	XM_899407
chr7-29	chr7	3443578	3443728	+	252.5	NM_133183	chr4-25	chr4	13079448	13079598	+	221.7	NM_001171801	chr3-21	chr3	104285404	104285554	+	26	NM_001025067	chr5-33	chr5	145877262	145877412	+	24	NM_023142
chr16-21	chr16	65127810	65127960	+	250.8	NM_008310	chr7-35	chr7	134084763	134084913	+	221.7	NM_001039645	chr2-48	chr2	139717827	139717977	+	26	NM_001159640	chr12-19	chr12	86625254	86625404	+	24	NM_025421
chr8-19	chr8	125772542	125772692	+	250.8	XM_902711	chr11-38	chr11	24085073	24085223	+	221.7	NM_001159289	chr14-19	chr14	14194260	14194410	+	26	NM_001163032	chr15-30	chr15	63917435	63917585	+	24	NM_144846
chr13-19	chr13	42423974	42424124	+	250.8	NM_010104	chr4-26	chr4	47845907	47846057	+	221.7	NM_015743	chr15-30	chr15	103293100	103293250	+	26	NM_153505	chr2-45	chr2	129411993	129412143	+	24	NM_001177646
chr17-13	chr17	39980316	39980466	+	250.8	NR_030494	chr11-40	chr11	115573731	115573881	+	221.7	NM_008163	chr2-45	chr2	19273576	19273726	+	26	NM_029619	chr9-52	chr9	61197582	61197732	+	24	NM_001083927
chr12-22	chr12	34017045	34017195	+	250.8	NM_001033436	chr4-27	chr4	116799713	116799863	+	221.7	NM_175030	chr19-23	chr19	43754094	43754244	+	26	NM_145156	chr10-26	chr10	59736714	59736864	+	24	NM_001146120
chr14-23	chr14	41746684	41746834	+	250.8	NM_145928	chr6-25	chr6	114825295	114825445	+	221.7	NM_177683	chr3-22	chr3	109138508	109138658	+	26	NM_020505	chr8-26	chr8	111215758	111215908	+	24	NM_007496
chr15-17	chr15	38574274	38574424	+	250.8	NM_025494	chr5-30	chr5	111730853	111731003	+	221.7	NM_019640	chr9-52	chr9	52096064	52096214	+	26	XM_146893	chr8-25	chr8	28072254	28072404	+	24	XM_001478406
chr11-34	chr11	79119298	79119448	+	250.8	NM_010897	chr5-31	chr5	140142551	140142701	+	221.7	NM_174850	chr10-26	chr10	22419848	22419998	+	26	NM_011603	chr1-40	chr1	168718119	168718269	+	24	NM_172844
chr2-37	chr2	160446023	160446173	+	250.8	NM_009408	chr8-21	chr8	82861921	82862071	+	221.7	NM_010369	chr13-17	chr13	12504559	12504709	+	26	NM_144835	chr2-46	chr2	142437036	142437186	+	24	NM_001081133
chr10-22	chr10	53647791	53647941	+	250.8	NM_008548	chr2-42	chr2	94229222	94229372	+	221.7	NM_183106	chr3-20	chr3	90052702	90052852	+	26	NM_013901	chr12-20	chr12	86686596	86686746	+	24	NM_145138
chr15-18	chr15	88320832	88320982	+	250.8	NM_027306	chr1-41	chr1	145849927	145850077	+	220.3	NM_009061	chr2-46	chr2	78876573	78876723	+	26	NM_009454	chr17-18	chr17	29497804	29497954	+	24	NM_001159538
chr9-22	chr9	16019880	16020030	+	250.8	NM_001080814	chr5-33	chr5	151398172	151398322	+	220.3	NM_133898	chr6-33	chr6	129053285	129053435	+	26	NM_153506	chr5-30	chr5	123219443	123219593	+	24	NM_145358
chr1-42	chr1	133367317	133367467	+	250.8	NM_001081011	chr5-32	chr5	68440113	68440263	+	220.3	NM_001018019	chr2-50	chr2	156903342	156903492	+	26	XM_283804	chr10-27	chr10	66399935	66400085	+	24	NM_178606
chr11-33	chr11	77256361	77256511	+	250.8	NM_139128	chr3-22	chr3	103010482	103010632	+	220.3	NM_026602	chr8-24	chr8	35992700	35992850	+	26	NM_175091	chr12-18	chr12	33144348	33144498	+	24	NM_001162903
chr16-22	chr16	33954974	33955124	+	249	NM_009471	chr2-43	chr2	129022105	129022255	+	220.3	NM_001159593	chr16-25	chr16	85072192	85072342	+	26	NM_007471	chr1-37	chr1	89554671	89554821	+	24	NM_001110192
chr5-33	chr5	111730849	111730999	+	249	NM_019640	chr14-15	chr14	122386607	122386757	+	220.3	NM_183031	chr14-21	chr14	73622474	73622624	+	26	NM_175116	chr6-29	chr6	123073250	123073400	+	24	NM_001170332
chr9-23	chr9	42645704	42645854	+	249	NM_175481	chrX-2	chrX	20509192	20509342	+	220.3	NM_008823	chr10-27	chr10	41990662	41990812	+	26	NM_019740	chr13-23	chr13	118010863	118011013	+	24	NM_010330
chr5-32	chr5	101301106	101301256	+	249	NM_172715	chr1-40	chr1	75184593	75184743	+	220.3	NM_001003917	chr12-18	chr12	107175438	107175588	+	26	NM_001029843	chr3-25	chr3	104285403	104285553	+	24	NM_001025067
chr10-23	chr10	16716759	16716909	+	249	NM_010828	chr1-42	chr1	150750323	150750473	+	220.3	NM_008869	chr13-18	chr13	23630223	23630373	+	26	NM_145073	chr15-31	chr15	98341859	98342009	+	24	NR_034051
chr11-35	chr11	85626104	85626254	+	249	NM_009324	chr6-26	chr6	38923996	38924146	+	218.8	NM_011539	chr1-37	chr1	60994287	60994437	+	26	XM_001479130	chr19-18	chr19	41477143	41477293	+	24	NM_031376
chr1-43	chr1	184858769	184858919	+	249	NM_016928	chr8-23	chr8	80007720	80007870	+	218.8	NR_028125	chr13-19	chr13	56732819	56732969	+	26	NM_009369	chr2-44	chr2	128168076	128168226	+	24	XM_001480133
chr10-24	chr10	98187884	98188034	+	249	NM_026482	chr17-11	chr17	86527700	86527850	+	218.8	XM_001479682	chr18-22	chr18	4797888	4798038	+	26	NM_001081963	chr2-43	chr2	11118725	11118875	+	24	NM_008859
chr8-20	chr8	74149059	74149209	+	249	NM_146211	chr14-16	chr14	48751386	48751536	+	218.8	NM_033602	chr7-34	chr7	63039971	63040121	+	26	NM_146190	chr13-22	chr13	81880159	81880309	+	24	NM_028372
chr16-23	chr16	89848932	89849082	+	249	NM_001145886	chr10-18	chr10	50410234	50410384	+	218.8	XM_125617	chr6-29	chr6	54686183	54686333	+	26	NM_026629	chr16-23	chr16	33891731	33891881	+	24	NM_001145884
chr3-22	chr3	104285411	104285561	+	249	NM_001025067	chr8-25	chr8	111215747	111215897	+	218.8	NM_007496	chr6-34	chr6	137645461	137645611	+	26	NM_011499	chr1-39	chr1	140140711	140140861	+	24	NM_177397
chr5-34	chr5	116074185	116074335	+	249	NM_021417	chr4-28	chr4	59251582	59251732	+	218.8	NM_011673	chr14-20	chr14	63457355	63457505	+	26	NM_175546	chr18-20	chr18	80393021	80393171	+	24	NM_199197
chr13-20	chr13	24883383	24883533	+	249	NM_024473	chr14-17	chr14	77946814	77946964	+	218.8	NM_001037935	chr2-49	chr2	154394836	154394986	+	26	NM_007891	chr12-25	chr12	85678321	85678471	+	22.8	NM_144833
chr4-32	chr4	9532642	9532792	+	249	NM_001177849	chr1-44	chr1	136093054	136093204	+	218.8	NM_016749	chr4-31	chr4	45962079	45962229	+	26	NM_146142	chr9-54	chr9	35072887	35073037	+	22.8	NM_175411
chr14-24	chr14	31406462	31406612	+	249	NM_011103	chr15-21	chr15	5822194	5822344	+	218.8	NM_001008702	chr7-33	chr7	27983576	27983726	+	26	NM_001046637	chr5-37	chr5	118804200	118804350	+	22.8	NM_001081236
chr7-30	chr7	19901930	19902080	+	249	NM_008036	chr2-44	chr2	12239102	12239252	+	218.8	NM_001001309	chr13-22	chr13	111686143	111686293	+	26	NM_175497	chr11-124	chr11	75990691	75990841	+	22.8	NM_026664
chr5-31	chr5	32210459	32210609	+	249	NM_144541	chr1-43	chr1	10270359	10270509	+	218.8	XM_001473166	chr4-32	chr4	47328381	47328531	+	26	XM_977763	chr10-29	chr10	19659116	19659266	+	22.8	NM_008580
chr5-35	chr5	91707652	91707802	+	247.3	NM_007568	chr10-20	chr10	98187881	98188031	+	218.8	NM_026482	chr12-25	chr12	110763935	110764085	+	24.9	NR_003633	chr12-26	chr12	101251156	101251306	+	22.8	NM_001164426
chr2-38	chr2	50545735	50545885	+	247.3	NR_033595	chr13-24	chr13	18873202	18873352	+	218.8	NM_172120	chr11-116	chr11	33908347	33908497	+	24.9	NM_001190885	chr15-35	chr15	73426973	73427123	+	22.8	NM_001033219
chr7-34	chr7	140051481	140051631	+	247.3	NM_198017	chr10-17	chr10	16372362	16372512	+	218.8	NM_010828	chr6-37	chr6	90740723	90740873	+	24.9	XM_001479632	chr9-57	chr9	107457574	107457724	+	22.8	NM_019713
chr14-26	chr14	48355154	48355304	+	247.3	NM_008477	chr9-24	chr9	57314082	57314232	+	218.8	NM_020270	chr10-29	chr10	41616295	41616445	+	24.9	NM_001013370	chr1-43	chr1	84347023	84347173	+	22.8	NM_001003948
chr7-31	chr7	3658745	3658895	+	247.3	NM_029767	chr10-19	chr10	66399930	66400080	+	218.8	NM_178606	chr2-53	chr2	68947469	68947619	+	24.9	NM_181547	chr6-32	chr6	40523694	40523844	+	22.8	NM_146383
chr10-25	chr10	33917965	33918115	+	247.3	NM_172508	chr1-45	chr1	140088620	140088770	+	218.8	NM_001111316	chr11-117	chr11	61312722	61312872	+	24.9	NM_011841	chr5-38	chr5	124827406	124827556	+	22.8	NM_013812
chr1-44	chr1	168718157	168718307	+	247.3	NM_172844	chr4-29	chr4	114645959	114646109	+	218.8	NM_025647	chr16-28	chr16	43951861	43952011	+	24.9	NM_001007460	chr3-26	chr3	145798482	145798632	+	22.8	NM_134160
chr14-25	chr14	34029917	34030067	+	247.3	NM_153800	chr8-24	chr8	96889656	96889806	+	218.8	NM_022331	chr16-29	chr16	52470436	52470586	+	24.9	NM_009655	chr15-33	chr15	38582754	38582904	+	22.8	NM_025494
chr10-26	chr10	58797729	58797879	+	247.3	NM_011030	chr11-41	chr11	59340360	59340510	+	218.8	NM_145827	chr15-33	chr15	38582758	38582908	+	24.9	NM_025494	chr9-56	chr9	65417445	65417595	+	22.8	NM_153119
chr11-36	chr11	113405672	113405822	+	247.3	NM_001166503	chr2-45	chr2	24281303	24281453	+	218.8	NM_177611	chr6-35	chr6	30566774	30566924	+	24.9	NM_144537	chr16-27	chr16	81437853	81438003	+	22.8	NM_001113208
chr6-33	chr6	127422146	127422296	+	247.3	NM_181402	chr19-15	chr19	10248535	10248685	+	218.8	NM_146094	chr9-56	chr9	62761336	62761486	+	24.9	NR_003965	chr12-27	chr12	113871255	113871405	+	22.8	NM_001161737
chr16-24	chr16	32795398	32795548	+	247.3	NM_001145874	chr9-25	chr9	99065395	99065545	+	218.8	NM_029094	chr4-35	chr4	4007474	4007624	+	24.9	NM_001080710	chr1-44	chr1	158851787	158851937	+	22.8	NM_001159965
chr12-23	chr12	70548315	70548465	+	247.3	NM_007481	chr5-35	chr5	123877693	123877843	+	217.3	NM_133917	chr16-27	chr16	20085749	20085899	+	24.9	XM_001476089	chr5-35	chr5	21274449	21274599	+	22.8	NM_009584
chr7-33	chr7	56718005	56718155	+	247.3	NM_001005232	chr2-46	chr2	151389371	151389521	+	217.3	NM_145535	chr11-118	chr11	69223907	69224057	+	24.9	NM_001017426	chr16-26	chr16	23279981	23280131	+	22.8	NM_145933
chr7-32	chr7	26491892	26492042	+	247.3	NM_028771	chr11-42	chr11	117853186	117853336	+	217.3	NM_133757	chr3-24	chr3	67380304	67380454	+	24.9	NM_025813	chr5-36	chr5	32415005	32415155	+	22.8	NM_008037
chr8-21	chr8	130602748	130602898	+	247.3	NM_008737	chr17-12	chr17	31142179	31142329	+	217.3	NM_177465	chr2-55	chr2	181665927	181666077	+	24.9	NM_025901	chr13-26	chr13	88968024	88968174	+	22.8	NM_001037987
chr16-25	chr16	21382363	21382513	+	245.6	NM_001081366	chr1-48	chr1	181003196	181003346	+	217.3	NM_027188	chr14-23	chr14	69906208	69906358	+	24.9	NM_026331	chr8-28	chr8	108918372	108918522	+	22.8	NM_011764
chr13-21	chr13	34143618	34143768	+	245.6	NM_026512	chr16-27	chr16	70803904	70804054	+	217.3	NM_028803	chr4-36	chr4	132303669	132303819	+	24.9	NM_133888	chr1-41	chr1	53908293	53908443	+	22.8	NM_133810
chr11-37	chr11	20131306	20131456	+	245.6	NM_172260	chr4-30	chr4	66488515	66488665	+	217.3	NM_021297	chr11-119	chr11	105984168	105984318	+	24.9	NM_172397	chr8-27	chr8	36871334	36871484	+	22.8	NM_027998
chr15-19	chr15	80450347	80450497	+	245.6	NM_010815	chr10-21	chr10	94385971	94386121	+	217.3	NM_018797	chr1-41	chr1	155853286	155853436	+	24.9	NM_008131	chr2-48	chr2	12239102	12239252	+	22.8	NM_001001309
chr1-46	chr1	173164783	173164933	+	245.6	NM_010185	chr1-46	chr1	89534900	89535050	+	217.3	NM_001110192	chr5-24	chr5	123877685	123877835	+	24.9	NM_133917	chr11-121	chr11	51745353	51745503	+	22.8	NM_029976
chr19-20	chr19	11841024	11841174	+	245.6	NM_025606	chr15-22	chr15	59034004	59034154	+	217.3	NM_009270	chr6-36	chr6	50302943	50303093	+	24.9	NM_001163645	chr7-38	chr7	53439710	53439860	+	22.8	NM_011510
chr19-21	chr19	45382564	45382714	+	245.6	NM_001037758	chr2-47	chr2	167774856	167775006	+	217.3	NM_011201	chr7-38	chr7	87160397	87160547	+	24.9	NM_001145999	chr14-18	chr14	45699616	45699766	+	22.8	NM_008964
chr5-36	chr5	65187087	65187237	+	245.6	NM_008453	chr14-19	chr14	99272843	99272993	+	217.3	NM_175245	chr4-37	chr4	149576947	149577097	+	24.9	NM_009802	chr2-51	chr2	71652197	71652347	+	22.8	NM_008397
chr17-15	chr17	34484673	34484823	+	245.6	NM_010381	chr17-13	chr17	87084713	87084863	+	217.3	NM_010137	chr2-51	chr2	22629098	22629248	+	24.9	NM_019456	chr11-123	chr11	69479572	69479722	+	22.8	NM_009853
chr5-37	chr5	107110062	107110212	+	245.6	XM_001475996	chr12-22	chr12	99613835	99613985	+	217.3	NM_008152	chr12-19	chr12	60233665	60233815	+	24.9	NM_001165253	chr14-19	chr14	99272859	99273009	+	22.8	NM_175245
chr9-24	chr9	23374729	23374879	+	245.6	NM_028472	chr5-34	chr5	117597352	117597502	+	217.3	NM_001081308	chr7-37	chr7	51003225	51003375	+	24.9	XM_893506	chr11-120	chr11	32530238	32530388	+	22.8	NM_134015
chr19-19	chr19	10026970	10027120	+	245.6	NM_010239	chr16-28	chr16	81437852	81438002	+	217.3	NM_001113208	chr11-120	chr11	110954445	110954595	+	24.9	NM_008425	chr13-25	chr13	44599909	44600059	+	22.8	NM_021878
chr17-14	chr17	29497784	29497934	+	245.6	NM_001159538	chr3-23	chr3	95325215	95325365	+	217.3	NM_021281	chr8-26	chr8	128248992	128249142	+	24.9	NM_025636	chr9-59	chr9	110361769	110361919	+	22.8	NM_177771
chr7-35	chr7	35087075	35087225	+	245.6	NM_172741	chr9-26	chr9	42645706	42645856	+	217.3	NM_175481	chr8-25	chr8	11168102	11168252	+	24.9	NM_009931	chr1-42	chr1	80643263	80643413	+	22.8	XM_001472159
chr11-38	chr11	83432662	83432812	+	245.6	NM_009139	chr13-25	chr13	44599925	44600075	+	217.3	NM_021878	chr14-22	chr14	67253880	67254030	+	24.9	NM_013461	chr10-30	chr10	94385937	94386087	+	22.8	NM_018797
chr3-23	chr3	138182311	138182461	+	245.6	XM_001004193	chr9-27	chr9	58080336	58080486	+	217.3	NM_008884	chr10-30	chr10	60207764	60207914	+	24.9	NM_023596	chr11-122	chr11	58772743	58772893	+	22.8	NM_031172
chr1-45	chr1	80661820	80661970	+	245.6	XM_001472159	chr14-18	chr14	32743752	32743902	+	217.3	NM_030166	chr4-38	chr4	154303663	154303813	+	24.9	NM_178931	chr6-33	chr6	48071180	48071330	+	22.8	XM_001474507
chr4-33	chr4	120195799	120195949	+	245.6	NM_177570	chr1-47	chr1	133389129	133389279	+	217.3	NM_001081011	chr1-40	chr1	133000422	133000572	+	24.9	NM_008551	chr2-50	chr2	71500180	71500330	+	22.8	NM_201366
chr12-24	chr12	92973218	92973368	+	245.6	NM_175367	chr7-36	chr7	117854218	117854368	+	217.3	NM_009667	chr7-41	chr7	135277290	135277440	+	24.9	NM_021334	chr12-22	chr12	11336019	11336169	+	22.8	NM_025695
chr2-40	chr2	165278934	165279084	+	245.6	NM_054055	chr6-28	chr6	124323649	124323799	+	215.9	XM_001003169	chr10-31	chr10	74947582	74947732	+	24.9	NM_175133	chr16-25	chr16	18413262	18413412	+	22.8	NM_001111062
chr5-38	chr5	123877693	123877843	+	245.6	NM_133917	chr14-20	chr14	20723333	20723483	+	215.9	NM_001038637	chr12-20	chr12	77628731	77628881	+	24.9	NM_153804	chr9-58	chr9	109940501	109940651	+	22.8	NM_133347
chr2-39	chr2	12239099	12239249	+	245.6	NM_001001309	chr19-16	chr19	47507060	47507210	+	215.9	NM_001164717	chr12-22	chr12	86089199	86089349	+	24.9	NM_023409	chr13-24	chr13	23630215	23630365	+	22.8	NM_145073
chr1-50	chr1	175356594	175356744	+	243.9	NM_001013779	chr18-10	chr18	67663752	67663902	+	215.9	NM_144867	chr9-58	chr9	109940525	109940675	+	24.9	NM_133347	chr15-34	chr15	40785328	40785478	+	22.8	NM_011766
chr11-39	chr11	4095783	4095933	+	243.9	NM_134023	chr2-48	chr2	59239143	59239293	+	215.9	NM_029723	chr15-32	chr15	25839949	25840099	+	24.9	NM_001034851	chr15-32	chr15	5822181	5822331	+	22.8	NM_001008702
chr2-41	chr2	29517376	29517526	+	243.9	NM_001039086	chr5-36	chr5	114098951	114099101	+	215.9	NM_008153	chr7-39	chr7	117916786	117916936	+	24.9	NM_009667	chr7-39	chr7	135535959	135536109	+	22.8	NM_026418
chr1-48	chr1	172906154	172906304	+	243.9	NM_001077189	chr8-26	chr8	42088573	42088723	+	215.9	NR_015457	chr10-32	chr10	115628927	115629077	+	24.9	NM_001161838	chr19-19	chr19	37522850	37523000	+	22.8	NM_008245
chr16-27	chr16	21400138	21400288	+	243.9	NM_001081366	chr1-49	chr1	164495164	164495314	+	215.9	NM_016796	chr12-21	chr12	77715970	77716120	+	24.9	NM_153804	chr6-34	chr6	124152292	124152442	+	22.8	NM_001104642
chr8-22	chr8	35992700	35992850	+	243.9	NM_175091	chr3-24	chr3	127472156	127472306	+	215.9	XM_001479503	chr12-23	chr12	88756480	88756630	+	24.9	NM_011479	chr14-20	chr14	122394218	122394368	+	22.8	NM_183031
chr1-49	chr1	173561740	173561890	+	243.9	NM_144539	chr2-50	chr2	148312739	148312889	+	215.9	NM_010740	chr17-22	chr17	87084706	87084856	+	24.9	NM_010137	chr12-21	chr12	3799700	3799850	+	22.8	NM_007872
chr3-24	chr3	27588473	27588623	+	243.9	NM_173182	chr5-37	chr5	114395354	114395504	+	215.9	NM_011779	chr15-31	chr15	8462051	8462201	+	24.9	NM_027707	chr2-49	chr2	59239123	59239273	+	22.8	NM_029723
chr15-20	chr15	53155931	53156081	+	243.9	NM_010162	chr6-27	chr6	54093452	54093602	+	215.9	NM_001163640	chr1-39	chr1	80643265	80643415	+	24.9	XM_001472159	chr9-55	chr9	42645686	42645836	+	22.8	NM_175481
chr16-26	chr16	14129162	14129312	+	243.9	NM_001081154	chr17-14	chr17	33701628	33701778	+	215.9	NM_053214	chr12-24	chr12	92905177	92905327	+	24.9	NM_031391	chr12-24	chr12	70548292	70548442	+	22.8	NM_007481
chr3-25	chr3	93360048	93360198	+	243.9	NM_009112	chr16-30	chr16	44243506	44243656	+	215.9	NM_001029889	chr2-52	chr2	31025899	31026049	+	24.9	NM_178760	chr2-52	chr2	165278935	165279085	+	22.8	NM_054055
chr16-28	chr16	27374418	27374568	+	243.9	NM_198166	chr7-37	chr7	140051488	140051638	+	215.9	NM_198017	chr9-60	chr9	55947881	55948031	+	23.9	NM_011193	chr9-60	chr9	55243570	55243720	+	21.7	NM_172923
chr11-40	chr11	60955903	60956053	+	243.9	NM_021349	chr2-49	chr2	92323848	92323998	+	215.9	NM_145832	chr17-28	chr17	80061312	80061462	+	23.9	NM_201361	chr11-130	chr11	70493540	70493690	+	21.7	NM_001190376
chr16-29	chr16	57246832	57246982	+	243.9	NM_026254	chr16-29	chr16	21642077	21642227	+	215.9	NM_001001881	chr10-34	chr10	66399949	66400099	+	23.9	NM_178606	chr16-34	chr16	91820657	91820807	+	21.7	NM_001110275
chr11-41	chr11	115070638	115070788	+	243.9	NM_001033393	chr12-23	chr12	86625262	86625412	+	215.9	NM_025421	chr11-124	chr11	60955897	60956047	+	23.9	NM_021349	chr10-34	chr10	110556388	110556538	+	21.7	NM_001003717
chr3-26	chr3	106841145	106841295	+	243.9	NR_033498	chr11-43	chr11	100856108	100856258	+	215.9	NM_016920	chr2-60	chr2	127834460	127834610	+	23.9	NM_009754	chr8-30	chr8	36008277	36008427	+	21.7	NM_175091
chr1-47	chr1	136093032	136093182	+	243.9	NM_016749	chr8-27	chr8	109109674	109109824	+	214.4	NM_009864	chr10-35	chr10	68715602	68715752	+	23.9	NM_001081347	chr6-37	chr6	82954977	82955127	+	21.7	NM_010070
chr7-36	chr7	134084757	134084907	+	243.9	NM_001039645	chr7-38	chr7	56718001	56718151	+	214.4	NM_001005232	chr15-36	chr15	53174807	53174957	+	23.9	NM_010162	chr2-60	chr2	169994673	169994823	+	21.7	NM_001033299
chr19-23	chr19	47299374	47299524	+	242.2	NM_001163480	chr17-15	chr17	24829445	24829595	+	214.4	NM_011522	chr2-61	chr2	129340859	129341009	+	23.9	NM_177653	chr10-35	chr10	126540796	126540946	+	21.7	NM_001171026
chr18-10	chr18	67663750	67663900	+	242.2	NM_144867	chr12-24	chr12	52869826	52869976	+	214.4	XM_915167	chr5-29	chr5	123219455	123219605	+	23.9	NM_145358	chr1-47	chr1	137179272	137179422	+	21.7	NM_001159624
chr13-23	chr13	38051287	38051437	+	242.2	NM_025965	chr9-29	chr9	66447493	66447643	+	214.4	NM_144937	chr12-26	chr12	8871730	8871880	+	23.9	NM_008640	chr15-36	chr15	58081685	58081835	+	21.7	NM_026346
chr8-23	chr8	35828062	35828212	+	242.2	NM_176933	chr9-28	chr9	32315304	32315454	+	214.4	NM_008026	chr15-35	chr15	36649101	36649251	+	23.9	NM_011740	chr17-21	chr17	45693769	45693919	+	21.7	NM_008690
chr12-25	chr12	76612629	76612779	+	242.2	NM_012024	chr10-22	chr10	77943796	77943946	+	214.4	NM_172134	chr6-40	chr6	114825307	114825457	+	23.9	NM_177683	chr9-63	chr9	110583769	110583919	+	21.7	NM_028312
chr13-22	chr13	37692146	37692296	+	242.2	NM_001013392	chr7-39	chr7	90958355	90958505	+	214.4	NM_029335	chr1-43	chr1	74759188	74759338	+	23.9	NM_024264	chr2-53	chr2	14108655	14108805	+	21.7	NM_001081310
chr15-21	chr15	63932137	63932287	+	242.2	NM_144846	chr7-40	chr7	118064463	118064613	+	214.4	NM_010826	chr6-38	chr6	17579205	17579355	+	23.9	NM_007604	chr19-21	chr19	32980669	32980819	+	21.7	NM_008960
chr2-44	chr2	129199203	129199353	+	242.2	NM_008361	chr15-23	chr15	102224065	102224215	+	214.4	NM_013672	chr11-127	chr11	106289478	106289628	+	23.9	NM_010494	chr6-38	chr6	122604530	122604680	+	21.7	NM_139218
chr19-22	chr19	11883023	11883173	+	242.2	NM_001025307	chr9-30	chr9	108242850	108243000	+	214.4	NM_008160	chr7-45	chr7	150232311	150232461	+	23.9	NM_133655	chr16-28	chr16	11006308	11006458	+	21.7	NM_019980
chr13-24	chr13	107429188	107429338	+	242.2	NM_029665	chr1-50	chr1	158851790	158851940	+	212.9	NM_001159965	chr17-27	chr17	51359348	51359498	+	23.9	NM_028162	chr5-43	chr5	140142559	140142709	+	21.7	NM_174850
chr1-52	chr1	121972176	121972326	+	242.2	NM_019432	chr12-26	chr12	101677782	101677932	+	212.9	XM_127105	chr3-26	chr3	137610667	137610817	+	23.9	NM_019920	chr11-127	chr11	31636142	31636292	+	21.7	NM_001024919
chr1-53	chr1	164495171	164495321	+	242.2	NM_016796	chr11-45	chr11	106536725	106536875	+	212.9	NM_001032378	chr9-62	chr9	99065414	99065564	+	23.9	NM_029094	chr4-34	chr4	120195796	120195946	+	21.7	NM_177570
chr16-30	chr16	52470464	52470614	+	242.2	NM_009655	chr2-53	chr2	157192664	157192814	+	212.9	NM_026968	chr14-24	chr14	99272852	99273002	+	23.9	NM_175245	chr13-29	chr13	41476940	41477090	+	21.7	NM_001111324
chr10-27	chr10	80819199	80819349	+	242.2	NM_028657	chr2-51	chr2	22629096	22629246	+	212.9	NM_019456	chr10-36	chr10	98660602	98660752	+	23.9	NM_026268	chr16-29	chr16	24103049	24103199	+	21.7	NM_009744
chr6-34	chr6	52427558	52427708	+	242.2	NM_145567	chr16-31	chr16	25958852	25959002	+	212.9	NM_173379	chr8-29	chr8	120062707	120062857	+	23.9	NM_172285	chr9-62	chr9	99065377	99065527	+	21.7	NM_029094
chr9-26	chr9	74719191	74719341	+	242.2	NM_008262	chr12-25	chr12	73069732	73069882	+	212.9	NM_181752	chr16-33	chr16	36934966	36935116	+	23.9	NM_008225	chr1-48	chr1	152921686	152921836	+	21.7	NM_001024720
chr6-35	chr6	124152275	124152425	+	242.2	NM_001104642	chr10-23	chr10	7561716	7561866	+	212.9	NM_172785	chr12-27	chr12	35408166	35408316	+	23.9	NM_024124	chr7-40	chr7	107579804	107579954	+	21.7	NM_009464
chr2-43	chr2	14128548	14128698	+	242.2	NM_008625	chr9-32	chr9	118583477	118583627	+	212.9	NM_001113514	chr5-31	chr5	136934541	136934691	+	23.9	NR_030500	chr6-35	chr6	28831004	28831154	+	21.7	NM_138682
chr7-37	chr7	63039961	63040111	+	242.2	NM_146190	chr10-24	chr10	25038326	25038476	+	212.9	NM_018747	chr11-126	chr11	95549860	95550010	+	23.9	NM_008831	chr8-32	chr8	68929731	68929881	+	21.7	NM_001166372
chr13-25	chr13	107788793	107788943	+	242.2	NM_001145779	chr11-44	chr11	96627064	96627214	+	212.9	NM_001163389	chr1-44	chr1	163447641	163447791	+	23.9	NM_183391	chr1-46	chr1	84425299	84425449	+	21.7	NM_001003948
chr8-24	chr8	36008281	36008431	+	242.2	NM_175091	chr8-29	chr8	90824264	90824414	+	212.9	NM_001037723	chr1-45	chr1	197067736	197067886	+	23.9	NM_007758	chr10-36	chr10	127810332	127810482	+	21.7	NM_001081040
chr1-51	chr1	74762232	74762382	+	242.2	NM_024264	chr4-31	chr4	118672355	118672505	+	212.9	NM_133892	chr17-26	chr17	46888491	46888641	+	23.9	NM_028065	chr5-42	chr5	136162432	136162582	+	21.7	NM_008898
chr9-27	chr9	102762425	102762575	+	242.2	NM_001042607	chr11-46	chr11	108084581	108084731	+	212.9	NM_011101	chr16-32	chr16	24979601	24979751	+	23.9	NM_001145952	chr4-35	chr4	130475190	130475340	+	21.7	NM_010686
chr9-25	chr9	60340138	60340288	+	242.2	XM_001473511	chr14-21	chr14	122394221	122394371	+	212.9	NM_183031	chr12-28	chr12	52869822	52869972	+	23.9	XM_915167	chr13-27	chr13	35875602	35875752	+	21.7	NM_001123386
chr2-42	chr2	14108657	14108807	+	242.2	NM_001081310	chr1-51	chr1	193149594	193149744	+	212.9	NM_025864	chr19-24	chr19	59149404	59149554	+	23.9	NM_001114312	chr11-126	chr11	20946363	20946513	+	21.7	NM_023324
chr1-59	chr1	173491457	173491607	+	240.5	NM_018729	chr5-38	chr5	139500585	139500735	+	212.9	NM_008808	chr18-24	chr18	66638006	66638156	+	23.9	NM_021451	chr19-22	chr19	45395635	45395785	+	21.7	NM_001037758
chr5-40	chr5	148353903	148354053	+	240.5	NM_028291	chr2-52	chr2	52819839	52819989	+	212.9	NM_172409	chr8-28	chr8	109099905	109100055	+	23.9	NM_009864	chr15-39	chr15	77603327	77603477	+	21.7	XM_139463
chr1-60	chr1	174452730	174452880	+	240.5	XM_001002046	chr5-39	chr5	142951898	142952048	+	212.9	NM_172725	chr7-43	chr7	100027250	100027400	+	23.9	NM_028243	chr2-55	chr2	72892240	72892390	+	21.7	NM_001018042
chr10-28	chr10	22419860	22420010	+	240.5	NM_011603	chr9-31	chr9	70686427	70686577	+	212.9	NM_008280	chr15-38	chr15	77603328	77603478	+	23.9	XM_139463	chr13-28	chr13	38102058	38102208	+	21.7	NM_025965
chr6-36	chr6	50408078	50408228	+	240.5	NM_001163645	chr6-29	chr6	115954860	115955010	+	212.9	NM_026376	chr8-27	chr8	82861937	82862087	+	23.9	NM_010369	chr2-54	chr2	22603619	22603769	+	21.7	NM_019456
chr11-42	chr11	24085077	24085227	+	240.5	NM_001159289	chr8-28	chr8	35992691	35992841	+	212.9	NM_175091	chr15-37	chr15	63891361	63891511	+	23.9	NM_144846	chr8-31	chr8	46419046	46419196	+	21.7	NM_133969
chr1-56	chr1	157875603	157875753	+	240.5	NM_001160018	chr5-40	chr5	124509811	124509961	+	211.5	NM_177876	chr7-44	chr7	104913842	104913992	+	23.9	NM_175105	chr16-32	chr16	85072204	85072354	+	21.7	NM_007471
chr13-28	chr13	45204389	45204539	+	240.5	NM_025772	chr2-55	chr2	159996980	159997130	+	211.5	NM_001033411	chr2-62	chr2	142907633	142907783	+	23.9	NM_020595	chr12-28	chr12	3759585	3759735	+	21.7	NM_007872
chr16-31	chr16	24653327	24653477	+	240.5	NM_001145952	chr17-17	chr17	81174686	81174836	+	211.5	NM_001081357	chrX-9	chrX	57254707	57254857	+	23.9	NM_007979	chr7-43	chr7	118369884	118370034	+	21.7	NR_015573
chr13-27	chr13	44599932	44600082	+	240.5	NM_021878	chr6-30	chr6	34318138	34318288	+	211.5	NM_008012	chr11-121	chr11	20368793	20368943	+	23.9	NM_001038625	chr15-38	chr15	63834831	63834981	+	21.7	NM_144846
chr7-38	chr7	73448957	73449107	+	240.5	NM_146191	chr10-25	chr10	16716763	16716913	+	211.5	NM_010828	chr11-123	chr11	32530281	32530431	+	23.9	NM_134015	chr15-37	chr15	58707444	58707594	+	21.7	NM_026642
chr10-29	chr10	116738793	116738943	+	240.5	NM_013590	chr13-27	chr13	94001111	94001261	+	211.5	NM_133905	chr17-25	chr17	44920203	44920353	+	23.9	NM_178652	chr6-36	chr6	71913715	71913865	+	21.7	NM_009088
chr17-16	chr17	36398897	36399047	+	240.5	NM_026308	chr14-22	chr14	15432634	15432784	+	211.5	NM_001033270	chr11-129	chr11	113405675	113405825	+	23.9	NM_001166503	chr3-30	chr3	95454638	95454788	+	21.7	NM_008562
chr1-55	chr1	154376036	154376186	+	240.5	NM_016846	chr1-52	chr1	133367320	133367470	+	211.5	NM_001081011	chr16-31	chr16	24620185	24620335	+	23.9	NM_001145952	chr3-29	chr3	89885563	89885713	+	21.7	NM_022314
chr1-54	chr1	137179266	137179416	+	240.5	NM_001159624	chr11-49	chr11	105328173	105328323	+	211.5	NM_001039242	chr9-59	chr9	42645695	42645845	+	23.9	NM_175481	chr19-20	chr19	32025416	32025566	+	21.7	NM_001081074
chr13-26	chr13	28708635	28708785	+	240.5	NM_009238	chr17-16	chr17	71484587	71484737	+	211.5	NM_001164885	chr1-42	chr1	35917810	35917960	+	23.9	NM_015818	chr11-129	chr11	67392771	67392921	+	21.7	NM_001109657
chr1-58	chr1	163447640	163447790	+	240.5	NM_183391	chr10-26	chr10	80819193	80819343	+	211.5	NM_028657	chr12-32	chr12	113185020	113185170	+	23.9	NR_029464	chr16-31	chr16	65739960	65740110	+	21.7	XM_001480406
chr16-32	chr16	81437856	81438006	+	240.5	NM_001113208	chr1-54	chr1	183776076	183776226	+	211.5	NM_133815	chr11-122	chr11	20641985	20642135	+	23.9	NM_181411	chr5-41	chr5	123475392	123475542	+	21.7	NM_175423
chr1-57	chr1	163430978	163431128	+	240.5	NM_183391	chr13-26	chr13	37692149	37692299	+	211.5	NM_001013392	chr2-63	chr2	152910101	152910251	+	23.9	NM_145536	chr14-22	chr14	48751390	48751540	+	21.7	NM_033602
chr9-29	chr9	56114364	56114514	+	240.5	NM_019793	chr1-53	chr1	137179254	137179404	+	211.5	NM_001159624	chr3-27	chr3	153840757	153840907	+	23.9	NM_010713	chr13-32	chr13	107908305	107908455	+	21.7	XM_001474497
chrX-2	chrX	20508595	20508745	+	240.5	NM_008823	chr11-47	chr11	4095792	4095942	+	211.5	NM_134023	chr2-57	chr2	26829552	26829702	+	23.9	NM_001001322	chr7-41	chr7	108099092	108099242	+	21.7	NM_183168
chr7-41	chr7	151722452	151722602	+	240.5	XM_133979	chr10-27	chr10	94063918	94064068	+	211.5	NM_001168684	chr17-24	chr17	24917901	24918051	+	23.9	XM_128478	chr10-31	chr10	76729023	76729173	+	21.7	NM_030262
chr6-37	chr6	87483218	87483368	+	240.5	NM_001037727	chr14-23	chr14	63457324	63457474	+	211.5	NM_175546	chr4-40	chr4	114645963	114646113	+	23.9	NM_025647	chr3-27	chr3	47884644	47884794	+	21.7	NR_003617
chr9-28	chr9	40265140	40265290	+	240.5	NM_172768	chr16-32	chr16	57246837	57246987	+	211.5	NM_026254	chr6-43	chr6	124638514	124638664	+	23.9	NM_013536	chr2-57	chr2	116815961	116816111	+	21.7	NM_026104
chr7-39	chr7	88994274	88994424	+	240.5	NM_145375	chr15-25	chr15	103380033	103380183	+	211.5	NM_021391	chr11-128	chr11	108084575	108084725	+	23.9	NM_011101	chr11-128	chr11	53842641	53842791	+	21.7	NM_019687
chr7-40	chr7	95350603	95350753	+	240.5	NM_009982	chr16-33	chr16	91869953	91870103	+	211.5	NM_138597	chr16-30	chr16	5431935	5432085	+	23.9	NM_027446	chr16-30	chr16	25053066	25053216	+	21.7	NM_175165
chr2-45	chr2	73392604	73392754	+	240.5	NM_153138	chr2-54	chr2	143872760	143872910	+	211.5	NM_001044750	chr12-31	chr12	101677775	101677925	+	23.9	XM_127105	chr12-29	chr12	35408146	35408296	+	21.7	NM_024124
chr3-27	chr3	142057160	142057310	+	240.5	NM_001190852	chr15-24	chr15	25758359	25758509	+	211.5	NM_001034851	chr5-27	chr5	77721982	77722132	+	23.9	NM_019836	chr14-21	chr14	28375888	28376038	+	21.7	NM_177111
chr5-39	chr5	16058551	16058701	+	240.5	NM_010427	chr11-48	chr11	72510934	72511084	+	211.5	NM_009671	chr5-30	chr5	125838747	125838897	+	23.9	NM_016741	chr2-56	chr2	102808641	102808791	+	21.7	NM_001039150
chr9-31	chr9	99113167	99113317	+	240.5	NM_023873	chr11-50	chr11	33972460	33972610	+	210	NM_010696	chr2-56	chr2	14128582	14128732	+	23.9	NM_008625	chr8-33	chr8	81938961	81939111	+	21.7	NM_008539
chr11-43	chr11	105984174	105984324	+	240.5	NM_172397	chr10-28	chr10	43789058	43789208	+	210	XM_001481312	chr4-39	chr4	46571616	46571766	+	23.9	NM_001164804	chr5-40	chr5	114395360	114395510	+	21.7	NM_011779
chr9-30	chr9	99083811	99083961	+	240.5	NM_029094	chr14-26	chr14	52739936	52740086	+	210	NM_001168515	chr2-64	chr2	167750625	167750775	+	23.9	NM_011201	chr3-28	chr3	60384842	60384992	+	21.7	XM_001474780
chr12-26	chr12	101422309	101422459	+	238.8	NM_009790	chr11-51	chr11	98204117	98204267	+	210	NM_144828	chr15-34	chr15	9052879	9053029	+	23.9	NM_013787	chr7-42	chr7	117916797	117916947	+	21.7	NM_009667
chr5-43	chr5	143670900	143671050	+	238.8	NM_007393	chr1-56	chr1	90483998	90484148	+	210	NM_008132	chr17-23	chr17	18695833	18695983	+	23.9	NM_001104547	chr13-31	chr13	100560806	100560956	+	21.7	NM_001081493
chr3-29	chr3	103531985	103532135	+	238.8	NM_133859	chr13-28	chr13	42423981	42424131	+	210	NM_010104	chr7-42	chr7	97277820	97277970	+	23.9	NM_146194	chr8-34	chr8	128249012	128249162	+	21.7	NM_025636
chr2-46	chr2	9887384	9887534	+	238.8	NM_027748	chr15-26	chr15	41447115	41447265	+	210	NM_001130163	chr5-26	chr5	65511223	65511373	+	23.9	NM_175174	chr10-32	chr10	78879960	78880110	+	21.7	XM_889573
chr11-45	chr11	70493524	70493674	+	238.8	NM_001190376	chr13-29	chr13	45204415	45204565	+	210	NM_025772	chr13-23	chr13	9872724	9872874	+	23.9	NM_144516	chr12-30	chr12	106229060	106229210	+	21.7	NM_001042699
chr2-48	chr2	50374465	50374615	+	238.8	NM_133839	chr9-34	chr9	109940521	109940671	+	210	NM_133347	chr12-30	chr12	86625259	86625409	+	23.9	NM_025421	chr17-22	chr17	51359344	51359494	+	21.7	NM_028162
chr14-29	chr14	77946810	77946960	+	238.8	NM_001037935	chr16-34	chr16	27374413	27374563	+	210	NM_198166	chr6-42	chr6	123177677	123177827	+	23.9	NM_001190320	chr9-61	chr9	72508077	72508227	+	21.7	NM_010890
chr1-61	chr1	64975190	64975340	+	238.8	NM_001039493	chr8-30	chr8	11767610	11767760	+	210	NM_001113517	chr17-29	chr17	87646413	87646563	+	23.9	NM_139295	chr2-59	chr2	139717828	139717978	+	21.7	NM_001159640
chr6-38	chr6	120852134	120852284	+	238.8	NM_007544	chr5-41	chr5	20541643	20541793	+	210	NM_011203	chr3-25	chr3	87067444	87067594	+	23.9	NM_030707	chr6-39	chr6	134193734	134193884	+	21.7	NM_025778
chr8-25	chr8	3711827	3711977	+	238.8	NM_029465	chr14-25	chr14	51443913	51444063	+	210	NM_009632	chr11-125	chr11	72510933	72511083	+	23.9	NM_009671	chr15-40	chr15	80450344	80450494	+	21.7	NM_010815
chr10-30	chr10	66399922	66400072	+	238.8	NM_178606	chr1-55	chr1	36109510	36109660	+	210	NM_015818	chr9-61	chr9	99010139	99010289	+	23.9	NM_029094	chr13-30	chr13	97957796	97957946	+	21.7	NM_010422
chr14-27	chr14	14194255	14194405	+	238.8	NM_001163032	chr1-58	chr1	173164773	173164923	+	210	NM_010185	chr2-59	chr2	93430179	93430329	+	23.9	NM_007442	chr2-58	chr2	127834496	127834646	+	21.7	NM_009754
chr1-62	chr1	108524933	108525083	+	238.8	XM_001476583	chr12-27	chr12	81954700	81954850	+	210	NM_178682	chr6-39	chr6	54032723	54032873	+	23.9	NM_001163640	chr5-39	chr5	76444253	76444403	+	21.7	NM_010612
chr9-32	chr9	32280080	32280230	+	238.8	NM_008026	chr6-31	chr6	16915808	16915958	+	210	NM_031198	chr2-58	chr2	73392611	73392761	+	23.9	NM_153138	chr10-33	chr10	80819188	80819338	+	21.7	NM_028657
chr16-34	chr16	32401753	32401903	+	238.8	XM_205829	chr1-57	chr1	154401426	154401576	+	210	NM_016846	chr5-25	chr5	65352090	65352240	+	23.9	NM_011604	chr11-131	chr11	85511141	85511291	+	21.7	NM_009324
chr5-41	chr5	136934535	136934685	+	238.8	NR_030500	chr2-56	chr2	45075523	45075673	+	210	NM_015753	chr6-41	chr6	115455100	115455250	+	23.9	NM_199033	chr3-34	chr3	137610641	137610791	+	20.6	NM_019920
chr15-22	chr15	59033993	59034143	+	238.8	NM_009270	chr7-41	chr7	149628679	149628829	+	210	NM_009405	chr10-33	chr10	3282147	3282297	+	23.9	NM_001033391	chr7-48	chr7	135277278	135277428	+	20.6	NM_021334
chr4-34	chr4	98891610	98891760	+	238.8	NM_001145967	chr4-32	chr4	62018929	62019079	+	210	XM_485391	chr3-34	chr3	142057160	142057310	+	22.9	NM_001190852	chr5-44	chr5	28586035	28586185	+	20.6	NM_175651
chr5-42	chr5	139500585	139500735	+	238.8	NM_008808	chr14-24	chr14	31406465	31406615	+	210	NM_011103	chr14-33	chr14	122384828	122384978	+	22.9	NM_183031	chr4-45	chr4	131723502	131723652	+	20.6	NM_013622
chr2-47	chr2	49599206	49599356	+	238.8	NM_027990	chr9-33	chr9	22030049	22030199	+	210	NM_001164624	chr5-34	chr5	144887002	144887152	+	22.9	NM_001081109	chr11-138	chr11	73006778	73006928	+	20.6	NM_031251
chr14-28	chr14	63457333	63457483	+	238.8	NM_175546	chr19-18	chr19	10585354	10585504	+	210	NM_025333	chr7-48	chr7	87158852	87159002	+	22.9	NM_001145999	chr11-141	chr11	105328169	105328319	+	20.6	NM_001039242
chr11-44	chr11	4912421	4912571	+	238.8	NM_007454	chr19-17	chr19	5946169	5946319	+	210	NM_001164057	chr8-30	chr8	13627754	13627904	+	22.9	NM_009025	chr13-36	chr13	56282901	56283051	+	20.6	NM_001168615
chr11-47	chr11	105328164	105328314	+	238.8	NM_001039242	chr2-57	chr2	155230518	155230668	+	210	NM_178111	chr11-138	chr11	79119291	79119441	+	22.9	NM_010897	chr2-61	chr2	28985765	28985915	+	20.6	NM_198033
chr7-43	chr7	117516188	117516338	+	238.8	NM_009302	chr13-30	chr13	110089212	110089362	+	210	NR_030644	chr6-46	chr6	115954866	115955016	+	22.9	NM_026376	chr1-50	chr1	60994294	60994444	+	20.6	XM_001479130
chr11-46	chr11	74642064	74642214	+	238.8	NM_010813	chr8-31	chr8	128248983	128249133	+	210	NM_025636	chr1-47	chr1	52779590	52779740	+	22.9	NM_133829	chr11-133	chr11	20012366	20012516	+	20.6	NM_146243
chrX-3	chrX	20509194	20509344	+	238.8	NM_008823	chr2-58	chr2	165278929	165279079	+	210	NM_054055	chr2-67	chr2	117668165	117668315	+	22.9	NM_011580	chr6-40	chr6	16915793	16915943	+	20.6	NM_031198
chr3-28	chr3	67380308	67380458	+	238.8	NM_025813	chr1-59	chr1	135990551	135990701	+	208.5	NM_007570	chr1-50	chr1	137179259	137179409	+	22.9	NM_001159624	chr4-44	chr4	128929178	128929328	+	20.6	NM_001033189
chr7-42	chr7	82831549	82831699	+	238.8	NM_001122780	chr5-43	chr5	149900596	149900746	+	208.5	NM_010439	chr9-63	chr9	45701919	45702069	+	22.9	NM_008794	chr9-69	chr9	85462561	85462711	+	20.6	NM_001081282
chr16-33	chr16	16100039	16100189	+	238.8	NM_146068	chr11-53	chr11	20131292	20131442	+	208.5	NM_172260	chr11-133	chr11	29886351	29886501	+	22.9	NM_146016	chr14-25	chr14	70501310	70501460	+	20.6	NM_021328
chr4-35	chr4	132336311	132336461	+	238.8	NM_011284	chr11-54	chr11	33908348	33908498	+	208.5	NM_001190885	chr2-66	chr2	24766123	24766273	+	22.9	NM_001012518	chr11-140	chr11	103110935	103111085	+	20.6	NM_016896
chr3-30	chr3	109058070	109058220	+	237.1	NM_020505	chr11-55	chr11	59035189	59035339	+	208.5	NM_001130408	chr6-45	chr6	50408079	50408229	+	22.9	NM_001163645	chr13-35	chr13	51830089	51830239	+	20.6	NM_013660
chr17-17	chr17	35309505	35309655	+	237.1	NM_019467	chr10-30	chr10	52139375	52139525	+	208.5	NM_030250	chr13-29	chr13	56694682	56694832	+	22.9	NM_009369	chr3-31	chr3	10025912	10026062	+	20.6	NM_010634
chr13-29	chr13	112726326	112726476	+	237.1	NM_011945	chr11-57	chr11	81768013	81768163	+	208.5	NM_001034013	chr3-31	chr3	83643500	83643650	+	22.9	NM_011905	chr7-45	chr7	4605522	4605672	+	20.6	NM_172894
chr14-30	chr14	33998673	33998823	+	237.1	XM_619220	chr10-29	chr10	8668148	8668298	+	208.5	NM_175155	chr1-48	chr1	108478491	108478641	+	22.9	XM_001476583	chr17-27	chr17	74839987	74840137	+	20.6	NM_001033367
chr7-44	chr7	104913839	104913989	+	237.1	NM_175105	chr12-28	chr12	25966456	25966606	+	208.5	NM_010496	chr11-132	chr11	20799049	20799199	+	22.9	NM_173752	chr9-68	chr9	64090235	64090385	+	20.6	NM_033607
chr1-63	chr1	174171121	174171271	+	237.1	NM_013734	chr5-42	chr5	8917209	8917359	+	208.5	NM_008830	chr8-32	chr8	49033141	49033291	+	22.9	NM_133791	chr14-24	chr14	64804847	64804997	+	20.6	NM_028525
chr9-34	chr9	121541186	121541336	+	237.1	NM_026915	chr3-25	chr3	65677143	65677293	+	208.5	NM_019937	chr1-46	chr1	10270378	10270528	+	22.9	XM_001473166	chr4-43	chr4	108101016	108101166	+	20.6	NM_024198
chr8-26	chr8	11168081	11168231	+	237.1	NM_009931	chr8-32	chr8	74149072	74149222	+	208.5	NM_146211	chr12-34	chr12	81968180	81968330	+	22.9	NR_033786	chr1-57	chr1	186308822	186308972	+	20.6	NM_008250
chr16-35	chr16	76053887	76054037	+	237.1	NM_023380	chr15-27	chr15	63890718	63890868	+	208.5	NM_144846	chr17-31	chr17	48697275	48697425	+	22.9	NM_152823	chr1-56	chr1	182852575	182852725	+	20.6	NM_010094
chr12-28	chr12	79969201	79969351	+	237.1	NM_026114	chr2-60	chr2	129199200	129199350	+	208.5	NM_008361	chr5-32	chr5	21116941	21117091	+	22.9	NM_177076	chr3-32	chr3	87325180	87325330	+	20.6	XM_001475093
chr2-50	chr2	69220923	69221073	+	237.1	NM_175512	chr4-33	chr4	149940403	149940553	+	208.5	NM_173774	chr13-27	chr13	44599919	44600069	+	22.9	NM_021878	chr17-26	chr17	51349044	51349194	+	20.6	NM_028162
chr12-30	chr12	86686603	86686753	+	237.1	NM_145138	chr11-52	chr11	11663479	11663629	+	208.5	NM_001163359	chr15-39	chr15	41447119	41447269	+	22.9	NM_001130163	chr7-46	chr7	4676089	4676239	+	20.6	NM_001142792
chr19-24	chr19	12535495	12535645	+	237.1	NM_010821	chr2-59	chr2	6180336	6180486	+	208.5	NM_024208	chr3-32	chr3	95454660	95454810	+	22.9	NM_008562	chr13-34	chr13	37770803	37770953	+	20.6	NM_001013392
chr12-29	chr12	82820781	82820931	+	237.1	NM_001174107	chr11-56	chr11	70409287	70409437	+	208.5	XM_001003627	chr7-46	chr7	56597105	56597255	+	22.9	NM_001111016	chr10-37	chr10	41990645	41990795	+	20.6	NM_019740
chr12-27	chr12	21293239	21293389	+	237.1	NM_018813	chr17-18	chr17	35396156	35396306	+	208.5	NM_010380	chr13-28	chr13	56282901	56283051	+	22.9	NM_001168615	chr11-135	chr11	21125166	21125316	+	20.6	NM_139061
chr2-49	chr2	62298546	62298696	+	237.1	NM_008100	chr1-60	chr1	53908312	53908462	+	207	NM_133810	chr12-33	chr12	25966453	25966603	+	22.9	NM_010496	chr1-55	chr1	172639626	172639776	+	20.6	NM_177068
chr9-33	chr9	13639819	13639969	+	237.1	NM_176836	chr4-36	chr4	120195800	120195950	+	207	NM_177570	chr14-34	chr14	122386602	122386752	+	22.9	NM_183031	chr7-44	chr7	3658734	3658884	+	20.6	NM_029767
chr5-44	chr5	8917187	8917337	+	237.1	NM_008830	chr13-31	chr13	3537871	3538021	+	207	NM_008112	chr10-37	chr10	26561951	26562101	+	22.9	NM_176837	chr2-62	chr2	46107253	46107403	+	20.6	NM_015753
chr17-18	chr17	46888488	46888638	+	237.1	NM_028065	chr1-61	chr1	161943290	161943440	+	207	NM_001162896	chr8-31	chr8	46419043	46419193	+	22.9	NM_133969	chr7-50	chr7	150232294	150232444	+	20.6	NM_133655
chr14-31	chr14	63484415	63484565	+	237.1	NM_175546	chr9-36	chr9	64550785	64550935	+	207	NM_017382	chr13-26	chr13	37937584	37937734	+	22.9	NM_001013392	chr13-33	chr13	36166507	36166657	+	20.6	NM_201358
chr13-30	chr13	118026063	118026213	+	237.1	NM_010330	chr19-20	chr19	60894714	60894864	+	207	NM_001167829	chr5-33	chr5	67693266	67693416	+	22.9	NM_178651	chr9-65	chr9	47459719	47459869	+	20.6	NM_001025600
chr5-45	chr5	114226274	114226424	+	237.1	NM_025526	chr11-59	chr11	105984168	105984318	+	207	NM_172397	chr11-135	chr11	61652783	61652933	+	22.9	NM_013881	chr4-37	chr4	26280931	26281081	+	20.6	NM_172865
chr11-48	chr11	16856649	16856799	+	237.1	NM_176982	chr15-30	chr15	84066210	84066360	+	207	NM_133167	chr4-42	chr4	120690967	120691117	+	22.9	NM_133716	chr9-71	chr9	96537677	96537827	+	20.6	NM_053268
chr11-50	chr11	87920990	87921140	+	235.4	NM_001172099	chr15-29	chr15	66644226	66644376	+	207	NM_001029841	chr2-68	chr2	130316636	130316786	+	22.9	NM_001163688	chr11-134	chr11	20368766	20368916	+	20.6	NM_001038625
chr13-31	chr13	9408417	9408567	+	235.4	NM_001081426	chr4-34	chr4	53200206	53200356	+	207	NM_013454	chr7-50	chr7	107111440	107111590	+	22.9	NM_175388	chr17-25	chr17	48486730	48486880	+	20.6	NM_031254
chr8-27	chr8	80007721	80007871	+	235.4	NR_028125	chr12-29	chr12	12271017	12271167	+	207	NM_001146119	chr13-33	chr13	120098958	120099108	+	22.9	NM_008710	chr1-53	chr1	94830839	94830989	+	20.6	NM_011796
chr1-65	chr1	153467957	153468107	+	235.4	NM_022018	chr19-19	chr19	47299364	47299514	+	207	NM_001163480	chr9-65	chr9	61090129	61090279	+	22.9	NM_001083927	chr5-48	chr5	139763169	139763319	+	20.6	NM_001163316
chr2-53	chr2	167774849	167774999	+	235.4	NM_011201	chr15-28	chr15	6210347	6210497	+	207	NM_001008702	chr14-29	chr14	58005944	58006094	+	22.9	NM_030004	chrX-11	chrX	152019285	152019435	+	20.6	XM_142262
chr2-51	chr2	5513584	5513734	+	235.4	NM_177343	chr18-11	chr18	20872444	20872594	+	207	NM_019737	chr11-134	chr11	53842609	53842759	+	22.9	NM_019687	chr4-41	chr4	72086485	72086635	+	20.6	NR_027923
chr11-49	chr11	11464423	11464573	+	235.4	XM_203398	chr6-34	chr6	87622114	87622264	+	207	NM_001170489	chr10-39	chr10	94385975	94386125	+	22.9	NM_018797	chr6-44	chr6	129053285	129053435	+	20.6	NM_153506
chr1-64	chr1	36109508	36109658	+	235.4	NM_015818	chr6-32	chr6	59135460	59135610	+	207	NM_001081145	chr3-30	chr3	61396402	61396552	+	22.9	NM_028712	chr9-64	chr9	21411204	21411354	+	20.6	NR_003372
chr10-31	chr10	7567002	7567152	+	235.4	NM_172785	chr7-43	chr7	106693209	106693359	+	207	NR_029760	chr3-29	chr3	57552929	57553079	+	22.9	NM_001113413	chr4-38	chr4	45962095	45962245	+	20.6	NM_146142
chr12-31	chr12	35532135	35532285	+	235.4	NM_029294	chr6-33	chr6	87483215	87483365	+	207	NM_001037727	chr1-53	chr1	145839801	145839951	+	22.9	NM_009061	chr2-63	chr2	79068267	79068417	+	20.6	NM_010576
chr6-40	chr6	59135461	59135611	+	235.4	NM_001081145	chr8-33	chr8	3711831	3711981	+	207	NM_029465	chr4-41	chr4	9532658	9532808	+	22.9	NM_001177849	chr11-145	chr11	121542282	121542432	+	20.6	NM_178664
chr2-52	chr2	22896045	22896195	+	235.4	NM_001077190	chr7-42	chr7	56164234	56164384	+	207	NM_001013368	chr6-44	chr6	22309174	22309324	+	22.9	NM_138587	chr17-24	chr17	44389720	44389870	+	20.6	NM_172621
chr15-23	chr15	41471363	41471513	+	235.4	NM_001130163	chr9-35	chr9	35072892	35073042	+	207	NM_175411	chr9-64	chr9	57314092	57314242	+	22.9	NM_020270	chr4-40	chr4	63062787	63062937	+	20.6	NM_001045514
chr6-41	chr6	137507433	137507583	+	235.4	NM_007945	chr17-19	chr17	80061305	80061455	+	207	NM_201361	chr13-25	chr13	36166499	36166649	+	22.9	NM_201358	chr6-43	chr6	97431990	97432140	+	20.6	NM_145148
chr7-46	chr7	129281835	129281985	+	235.4	NM_021608	chr3-26	chr3	86955519	86955669	+	207	NM_001170985	chr16-38	chr16	52932208	52932358	+	22.9	NM_009655	chr9-67	chr9	55927532	55927682	+	20.6	NM_011193
chr6-39	chr6	54032716	54032866	+	235.4	NM_001163640	chr2-61	chr2	58333285	58333435	+	207	NM_001110204	chr16-39	chr16	96177437	96177587	+	22.9	NM_019537	chr12-31	chr12	103689797	103689947	+	20.6	NM_011175
chr7-45	chr7	87158857	87159007	+	235.4	NM_001145999	chr4-35	chr4	98891608	98891758	+	207	NM_001145967	chr15-42	chr15	103284016	103284166	+	22.9	NM_153505	chr4-39	chr4	62018913	62019063	+	20.6	XM_485391
chr13-32	chr13	35757475	35757625	+	233.7	NM_001123386	chr11-58	chr11	21165534	21165684	+	207	NM_139061	chr13-32	chr13	118010838	118010988	+	22.9	NM_010330	chr5-47	chr5	136871592	136871742	+	20.6	NR_030500
chr2-55	chr2	169994666	169994816	+	233.7	NM_001033299	chr4-37	chr4	132303671	132303821	+	207	NM_133888	chr17-30	chr17	30127864	30128014	+	22.9	NM_148926	chr2-64	chr2	91325003	91325153	+	20.6	NM_001145857
chr11-53	chr11	110954426	110954576	+	233.7	NM_008425	chr11-60	chr11	60955897	60956047	+	205.6	NM_021349	chr15-41	chr15	82863701	82863851	+	22.9	NM_028728	chr3-35	chr3	138182301	138182451	+	20.6	XM_001004193
chr1-66	chr1	158851780	158851930	+	233.7	NM_001159965	chr17-20	chr17	17371310	17371460	+	205.6	NM_011765	chr10-40	chr10	127810345	127810495	+	22.9	NM_001081040	chr17-23	chr17	18695848	18695998	+	20.6	NM_001104547
chr11-51	chr11	69479570	69479720	+	233.7	NM_009853	chr10-32	chr10	76729020	76729170	+	205.6	NM_030262	chr14-28	chr14	48355141	48355291	+	22.9	NM_008477	chr1-52	chr1	71985117	71985267	+	20.6	XM_984149
chr10-32	chr10	84817149	84817299	+	233.7	NM_001017525	chr2-63	chr2	50374470	50374620	+	205.6	NM_133839	chr8-33	chr8	74846543	74846693	+	22.9	NM_008452	chr18-22	chr18	62384471	62384621	+	20.6	NM_007420
chr3-32	chr3	104849946	104850096	+	233.7	NM_001163332	chr5-46	chr5	108295587	108295737	+	205.6	NM_007964	chr19-26	chr19	61015928	61016078	+	22.9	NM_018869	chr11-143	chr11	118073358	118073508	+	20.6	NM_001112699
chr5-46	chr5	140683082	140683232	+	233.7	NM_010752	chr11-61	chr11	62416544	62416694	+	205.6	NR_028526	chr13-24	chr13	23797969	23798119	+	22.9	NM_010424	chr9-66	chr9	52096050	52096200	+	20.6	XM_146893
chr12-32	chr12	25966451	25966601	+	233.7	NM_010496	chr7-44	chr7	71056261	71056411	+	205.6	NM_021366	chr3-35	chr3	144361041	144361191	+	22.9	NM_019464	chr11-144	chr11	119570598	119570748	+	20.6	NM_028898
chr19-25	chr19	47207704	47207854	+	233.7	NM_133746	chr12-32	chr12	82820786	82820936	+	205.6	NM_001174107	chr16-36	chr16	15890169	15890319	+	22.9	NM_007679	chr1-49	chr1	39370616	39370766	+	20.6	NM_053257
chr6-42	chr6	17359806	17359956	+	233.7	NM_008591	chr1-63	chr1	179040904	179041054	+	205.6	NM_011785	chr1-52	chr1	140140697	140140847	+	22.9	NM_177397	chr5-46	chr5	112784525	112784675	+	20.6	NM_001039228
chr12-33	chr12	33144351	33144501	+	233.7	NM_001162903	chr14-27	chr14	34029911	34030061	+	205.6	NM_153800	chr9-66	chr9	106340125	106340275	+	22.9	NM_025371	chr11-137	chr11	70409265	70409415	+	20.6	XM_001003627
chr3-31	chr3	90052697	90052847	+	233.7	NM_013901	chr1-62	chr1	121972180	121972330	+	205.6	NM_019432	chr14-31	chr14	73733769	73733919	+	22.9	NM_009029	chr2-65	chr2	117678334	117678484	+	20.6	NM_011580
chr8-29	chr8	49033159	49033309	+	233.7	NM_133791	chr2-62	chr2	31025897	31026047	+	205.6	NM_178760	chr1-49	chr1	130487460	130487610	+	22.9	XM_001478244	chr6-42	chr6	49781714	49781864	+	20.6	NM_023456
chr12-34	chr12	46019986	46020136	+	233.7	NM_144552	chr4-39	chr4	3612422	3612572	+	205.6	NM_001111096	chr11-137	chr11	69898170	69898320	+	22.9	NM_007493	chr1-54	chr1	133389128	133389278	+	20.6	NM_001081011
chr11-52	chr11	69943537	69943687	+	233.7	NM_145137	chr16-35	chr16	24653334	24653484	+	205.6	NM_001145952	chr13-31	chr13	113456958	113457108	+	22.9	NM_178746	chr7-47	chr7	16829540	16829690	+	20.6	NM_001146005
chr9-35	chr9	22030061	22030211	+	233.7	NM_001164624	chr12-30	chr12	74982552	74982702	+	205.6	NM_010431	chr19-25	chr19	12638840	12638990	+	22.9	NM_026640	chr1-51	chr1	60998211	60998361	+	20.6	XM_001479130
chr6-43	chr6	123177658	123177808	+	233.7	NM_001190320	chr10-31	chr10	25004339	25004489	+	205.6	NM_018747	chr2-65	chr2	13707015	13707165	+	22.9	NM_145838	chr3-36	chr3	153840777	153840927	+	20.6	NM_010713
chr15-25	chr15	102224054	102224204	+	233.7	NM_013672	chr15-31	chr15	59719506	59719656	+	205.6	XM_976287	chr14-27	chr14	41746681	41746831	+	22.9	NM_145928	chr16-35	chr16	45174092	45174242	+	20.6	NM_026402
chr17-19	chr17	86846585	86846735	+	233.7	NM_011104	chr8-35	chr8	108520335	108520485	+	205.6	NM_176913	chr8-34	chr8	129152674	129152824	+	22.9	XM_001002526	chr7-49	chr7	149628673	149628823	+	20.6	NM_009405
chr2-54	chr2	128168039	128168189	+	233.7	XM_001480133	chr16-36	chr16	91012167	91012317	+	205.6	XM_001481287	chr16-37	chr16	49792691	49792841	+	22.9	NM_010581	chr11-136	chr11	69744590	69744740	+	20.6	NM_016875
chr6-44	chr6	148483020	148483170	+	233.7	NM_198967	chr8-36	chr8	120018817	120018967	+	205.6	NM_172285	chr1-54	chr1	178762773	178762923	+	22.9	NM_029756	chr11-142	chr11	106536732	106536882	+	20.6	NM_001032378
chr15-24	chr15	27870903	27871053	+	233.7	XM_001474968	chr12-31	chr12	80081728	80081878	+	205.6	NM_001170401	chr7-47	chr7	63165053	63165203	+	22.9	NM_023647	chr14-26	chr14	73622533	73622683	+	20.6	NM_175116
chr12-35	chr12	77715981	77716131	+	233.7	NM_153804	chr6-35	chr6	52427531	52427681	+	205.6	NM_145567	chr1-51	chr1	139748977	139749127	+	22.9	NR_029795	chr11-139	chr11	76401587	76401737	+	20.6	NM_198018
chr14-32	chr14	73622481	73622631	+	233.7	NM_175116	chr9-37	chr9	99083838	99083988	+	205.6	NM_029094	chr16-35	chr16	11006314	11006464	+	22.9	NM_019980	chr5-45	chr5	32379584	32379734	+	20.6	NM_008037
chr8-28	chr8	40705246	40705396	+	233.7	NM_001113326	chr4-38	chr4	3610102	3610252	+	205.6	NM_001111096	chr6-47	chr6	127422153	127422303	+	22.9	NM_181402	chr3-33	chr3	89578493	89578643	+	20.6	NM_027315
chr1-68	chr1	35917801	35917951	+	232	NM_015818	chr3-28	chr3	136388539	136388689	+	205.6	NM_008913	chr7-49	chr7	87288331	87288481	+	22.9	NR_035491	chr6-41	chr6	34318145	34318295	+	20.6	NM_008012
chr4-36	chr4	107036789	107036939	+	232	NM_028355	chr8-34	chr8	84907284	84907434	+	205.6	NM_008357	chr11-136	chr11	62834220	62834370	+	22.9	NM_027660	chr9-70	chr9	94592265	94592415	+	20.6	NM_177909
chr17-20	chr17	27179780	27179930	+	232	NM_027544	chr18-12	chr18	35223110	35223260	+	205.6	NM_009818	chr15-40	chr15	63917430	63917580	+	22.9	NM_144846	chr15-45	chr15	67734673	67734823	+	19.4	NM_001145888
chr15-26	chr15	5822188	5822338	+	232	NM_001008702	chr5-44	chr5	34880618	34880768	+	205.6	NM_001136088	chr13-30	chr13	91739320	91739470	+	22.9	NM_024186	chr17-28	chr17	29952521	29952671	+	19.4	NM_001081160
chr11-54	chr11	55021931	55022081	+	232	NM_153139	chr3-27	chr3	103531981	103532131	+	205.6	NM_133859	chr14-30	chr14	63748001	63748151	+	22.9	NM_007798	chr7-57	chr7	106332370	106332520	+	19.4	NM_026384
chr9-36	chr9	35072886	35073036	+	232	NM_175411	chr7-46	chr7	97171752	97171902	+	205.6	XM_001473432	chr14-26	chr14	20723333	20723483	+	22.9	NM_001038637	chr12-36	chr12	85584152	85584302	+	19.4	XM_001473233
chr1-70	chr1	135961843	135961993	+	232	NM_007570	chr7-47	chr7	107579819	107579969	+	205.6	NM_009464	chr10-38	chr10	33851302	33851452	+	22.9	NM_175449	chr4-50	chr4	115530000	115530150	+	19.4	NM_021461
chr16-38	chr16	95231548	95231698	+	232	NM_001025584	chr5-45	chr5	76444243	76444393	+	205.6	NM_010612	chr3-33	chr3	104849906	104850056	+	22.9	NM_001163332	chr13-39	chr13	28779783	28779933	+	19.4	NM_009238
chr11-55	chr11	62416553	62416703	+	232	NR_028526	chr7-45	chr7	87189301	87189451	+	205.6	NM_001145999	chr11-131	chr11	20131289	20131439	+	22.9	NM_172260	chr11-151	chr11	105984186	105984336	+	19.4	NM_172397
chr7-48	chr7	118064467	118064617	+	232	NM_010826	chr3-29	chr3	58324374	58324524	+	204.1	NM_001005509	chr12-36	chr12	12308732	12308882	+	21.8	NM_001146119	chr6-46	chr6	50408072	50408222	+	19.4	NM_001163645
chr1-67	chr1	13326157	13326307	+	232	NM_001077695	chr6-36	chr6	50328049	50328199	+	204.1	NM_001163645	chr8-35	chr8	36008297	36008447	+	21.8	NM_175091	chr5-53	chr5	115966215	115966365	+	19.4	NM_011223
chr6-45	chr6	87491045	87491195	+	232	NM_001037727	chr1-66	chr1	151801238	151801388	+	204.1	NM_008869	chr5-37	chr5	33283454	33283604	+	21.8	NM_001025426	chr7-52	chr7	27983575	27983725	+	19.4	NM_001046637
chr1-69	chr1	97486740	97486890	+	232	NM_001159745	chr14-29	chr14	71185240	71185390	+	204.1	NM_010071	chr4-45	chr4	55776072	55776222	+	21.8	NM_010637	chr12-35	chr12	78835141	78835291	+	19.4	NM_145965
chr8-30	chr8	72525560	72525710	+	232	NM_001113345	chr1-65	chr1	89554678	89554828	+	204.1	NM_001110192	chr11-141	chr11	6486775	6486925	+	21.8	NM_001081652	chr1-59	chr1	90463883	90464033	+	19.4	NM_008132
chr6-46	chr6	123194319	123194469	+	232	NM_001190320	chr6-38	chr6	86615928	86616078	+	204.1	NM_010751	chr2-74	chr2	164586003	164586153	+	21.8	NM_026785	chr2-67	chr2	49267361	49267511	+	19.4	NM_172663
chr18-11	chr18	67551919	67552069	+	232	NM_026473	chr16-38	chr16	10999967	11000117	+	204.1	NM_019980	chr12-35	chr12	3759590	3759740	+	21.8	NM_007872	chr5-54	chr5	135166275	135166425	+	19.4	NM_010717
chr16-36	chr16	10496219	10496369	+	232	XM_001474018	chr8-38	chr8	119499054	119499204	+	204.1	NM_027103	chr1-59	chr1	89534900	89535050	+	21.8	NM_001110192	chr19-27	chr19	43754115	43754265	+	19.4	NM_145156
chr15-27	chr15	84066208	84066358	+	232	NM_133167	chr7-48	chr7	3909079	3909229	+	204.1	NM_011090	chr19-27	chr19	10916917	10917067	+	21.8	NM_023044	chr7-58	chr7	106687676	106687826	+	19.4	NM_177231
chr5-48	chr5	150076529	150076679	+	232	NM_009663	chr8-39	chr8	129373606	129373756	+	204.1	NM_024214	chr9-72	chr9	108628536	108628686	+	21.8	NM_008924	chr4-51	chr4	117588593	117588743	+	19.4	NM_146152
chr2-56	chr2	37591430	37591580	+	232	XM_140952	chr2-65	chr2	73392604	73392754	+	204.1	NM_153138	chr4-44	chr4	55754374	55754524	+	21.8	NM_010637	chr1-67	chr1	174171142	174171292	+	19.4	NM_013734
chr3-33	chr3	107474517	107474667	+	232	NM_145542	chr1-67	chr1	174353527	174353677	+	204.1	NM_026234	chr16-42	chr16	93816730	93816880	+	21.8	NM_001045529	chr16-42	chr16	91012190	91012340	+	19.4	XM_001481287
chr16-37	chr16	21642074	21642224	+	232	NM_001001881	chr2-67	chr2	128168039	128168189	+	204.1	XM_001480133	chr8-42	chr8	130600237	130600387	+	21.8	NM_008737	chr2-66	chr2	5513591	5513741	+	19.4	NM_177343
chr5-47	chr5	20536159	20536309	+	232	NM_011203	chr9-39	chr9	61197590	61197740	+	204.1	NM_001083927	chr5-38	chr5	58686306	58686456	+	21.8	NM_001122758	chr6-45	chr6	17638868	17639018	+	19.4	NM_007604
chr2-59	chr2	181283045	181283195	+	232	NM_016775	chr12-33	chr12	100522718	100522868	+	204.1	XM_001473733	chr11-140	chr11	4095796	4095946	+	21.8	NM_134023	chr5-52	chr5	108295584	108295734	+	19.4	NM_007964
chr11-56	chr11	106818830	106818980	+	232	NM_025481	chr1-64	chr1	39975735	39975885	+	204.1	NM_008696	chr13-35	chr13	55420119	55420269	+	21.8	NM_009000	chr11-149	chr11	94854693	94854843	+	19.4	NM_172261
chr7-47	chr7	20252922	20253072	+	232	NM_019649	chr14-28	chr14	14194253	14194403	+	204.1	NM_001163032	chr18-26	chr18	46339053	46339203	+	21.8	NM_001170855	chr11-150	chr11	98904520	98904670	+	19.4	NM_010517
chr17-21	chr17	51359349	51359499	+	232	NM_028162	chrX-3	chrX	20508593	20508743	+	204.1	NM_008823	chr2-75	chr2	167751658	167751808	+	21.8	NM_011201	chr8-37	chr8	59941758	59941908	+	19.4	NM_009136
chr2-58	chr2	156903352	156903502	+	232	XM_283804	chr8-37	chr8	87506634	87506784	+	204.1	NM_008416	chr9-68	chr9	55927518	55927668	+	21.8	NM_011193	chr17-31	chr17	80964015	80964165	+	19.4	NM_001033443
chr14-33	chr14	33745021	33745171	+	230.3	NM_001146021	chr12-34	chr12	102014354	102014504	+	204.1	NM_145448	chr8-37	chr8	72525570	72525720	+	21.8	NM_001113345	chr15-43	chr15	38457770	38457920	+	19.4	NM_001102458
chr10-34	chr10	80155229	80155379	+	230.3	NM_172457	chr16-39	chr16	11006285	11006435	+	204.1	NM_019980	chr4-43	chr4	9603478	9603628	+	21.8	NM_001177849	chrX-12	chrX	12525384	12525534	+	19.4	NM_009481
chr13-34	chr13	56282903	56283053	+	230.3	NM_001168615	chr16-40	chr16	16573394	16573544	+	204.1	NM_139232	chr15-43	chr15	53246488	53246638	+	21.8	NM_010162	chr7-55	chr7	87288354	87288504	+	19.4	NR_035491
chr7-50	chr7	54254425	54254575	+	230.3	NM_175318	chr6-40	chr6	127422153	127422303	+	204.1	NM_181402	chr1-57	chr1	53908314	53908464	+	21.8	NM_133810	chr5-49	chr5	8917185	8917335	+	19.4	NM_008830
chr1-71	chr1	193021889	193022039	+	230.3	NM_007498	chr2-66	chr2	125522127	125522277	+	204.1	NM_025613	chr18-25	chr18	38873050	38873200	+	21.8	NM_011898	chr4-55	chr4	148772445	148772595	+	19.4	XM_001477015
chr5-51	chr5	151398176	151398326	+	230.3	NM_133898	chr11-62	chr11	79092190	79092340	+	204.1	NM_001042565	chr1-56	chr1	14586157	14586307	+	21.8	NM_010827	chr18-25	chr18	46634491	46634641	+	19.4	XM_128948
chr5-50	chr5	144886984	144887134	+	230.3	NM_001081109	chr16-37	chr16	5431916	5432066	+	204.1	NM_027446	chr3-39	chr3	108972191	108972341	+	21.8	NM_172685	chr19-29	chr19	61015936	61016086	+	19.4	NM_018869
chr3-34	chr3	18219563	18219713	+	230.3	NM_007825	chr7-49	chr7	149576230	149576380	+	204.1	NM_009983	chr13-34	chr13	52710494	52710644	+	21.8	NM_011518	chr11-148	chr11	59035174	59035324	+	19.4	NM_001130408
chr2-62	chr2	94229224	94229374	+	230.3	NM_183106	chr6-37	chr6	85319572	85319722	+	204.1	NM_001003955	chr5-36	chr5	28586008	28586158	+	21.8	NM_175651	chr3-39	chr3	96574022	96574172	+	19.4	NM_026406
chr19-26	chr19	60894741	60894891	+	230.3	NM_001167829	chr9-38	chr9	57702210	57702360	+	204.1	NM_019689	chr2-73	chr2	135237622	135237772	+	21.8	NR_015544	chr11-147	chr11	11464431	11464581	+	19.4	XM_203398
chr5-49	chr5	23540840	23540990	+	230.3	NM_053090	chr5-47	chr5	21116942	21117092	+	204.1	NM_177076	chr1-62	chr1	158851779	158851929	+	21.8	NM_001159965	chr12-33	chr12	46019988	46020138	+	19.4	NM_144552
chr12-36	chr12	31291722	31291872	+	230.3	NM_172049	chr6-41	chr6	135178452	135178602	+	204.1	NM_001080552	chr1-55	chr1	13326143	13326293	+	21.8	NM_001077695	chr19-24	chr19	12638841	12638991	+	19.4	NM_026640
chr15-28	chr15	3184275	3184425	+	230.3	NM_001042613	chr2-64	chr2	22603621	22603771	+	204.1	NM_019456	chr15-44	chr15	102262615	102262765	+	21.8	NM_144547	chr18-24	chr18	34537830	34537980	+	19.4	NM_007874
chr2-60	chr2	52819837	52819987	+	230.3	NM_172409	chr6-39	chr6	122604518	122604668	+	204.1	NM_139218	chr2-69	chr2	35351513	35351663	+	21.8	NM_001145821	chr7-56	chr7	104913837	104913987	+	19.4	NM_175105
chr16-39	chr16	85072203	85072353	+	230.3	NM_007471	chr17-21	chr17	46888487	46888637	+	204.1	NM_028065	chr2-71	chr2	119058692	119058842	+	21.8	NM_028104	chr5-51	chr5	105387315	105387465	+	19.4	NM_030239
chr12-37	chr12	101217838	101217988	+	230.3	NM_001164426	chr1-68	chr1	174171118	174171268	+	202.6	NM_013734	chr11-146	chr11	98678121	98678271	+	21.8	NR_033551	chr8-36	chr8	26201697	26201847	+	19.4	NM_031257
chr3-35	chr3	83751482	83751632	+	230.3	NM_172681	chr13-32	chr13	23654281	23654431	+	202.6	NM_178205	chr1-61	chr1	140872613	140872763	+	21.8	NM_001166501	chr7-59	chr7	106693212	106693362	+	19.4	NR_029760
chr7-49	chr7	30277049	30277199	+	230.3	NM_001081028	chr16-42	chr16	49792680	49792830	+	202.6	NM_010581	chr9-71	chr9	99113142	99113292	+	21.8	NM_023873	chr1-62	chr1	121972182	121972332	+	19.4	NM_019432
chr17-22	chr17	74839981	74840131	+	230.3	NM_001033367	chr3-30	chr3	75639590	75639740	+	202.6	NM_175193	chr12-39	chr12	103762542	103762692	+	21.8	NM_007693	chrX-13	chrX	163648229	163648379	+	19.4	NM_021278
chr10-33	chr10	3282148	3282298	+	230.3	NM_001033391	chr7-50	chr7	141861363	141861513	+	202.6	NM_001033420	chr3-37	chr3	87173227	87173377	+	21.8	NM_001136236	chr5-50	chr5	93557066	93557216	+	19.4	NM_001009818
chr2-61	chr2	68711230	68711380	+	230.3	NM_172856	chr14-30	chr14	31271108	31271258	+	202.6	NM_133761	chrX-11	chrX	163648222	163648372	+	21.8	NM_021278	chr2-68	chr2	129199192	129199342	+	19.4	NM_008361
chr13-33	chr13	41562176	41562326	+	230.3	NM_001111324	chr5-50	chr5	136186823	136186973	+	202.6	NM_008898	chr3-38	chr3	87180638	87180788	+	21.8	NM_001136236	chr15-44	chr15	63994863	63995013	+	19.4	NM_144846
chr8-31	chr8	74846556	74846706	+	230.3	NM_008452	chr4-40	chr4	8906193	8906343	+	202.6	NM_001081417	chr1-58	chr1	62766955	62767105	+	21.8	NM_001077403	chr2-69	chr2	158000302	158000452	+	19.4	NM_009373
chr7-51	chr7	106332382	106332532	+	230.3	NM_026384	chr11-64	chr11	70493531	70493681	+	202.6	NM_001190376	chr5-41	chr5	150076531	150076681	+	21.8	NM_009663	chr13-41	chr13	59770304	59770454	+	19.4	NM_001035122
chr19-27	chr19	12063945	12064095	+	228.6	NM_001033174	chr11-63	chr11	53974432	53974582	+	202.6	NM_001136076	chr6-49	chr6	82954994	82955144	+	21.8	NM_010070	chr14-29	chr14	103886322	103886472	+	19.4	NM_022886
chr12-39	chr12	80081721	80081871	+	228.6	NM_001170401	chr6-42	chr6	71880156	71880306	+	202.6	NM_009088	chr8-39	chr8	111305200	111305350	+	21.8	NM_007496	chr1-61	chr1	109480495	109480645	+	19.4	NM_001159748
chr14-36	chr14	75563835	75563985	+	228.6	NM_008879	chr11-66	chr11	75990690	75990840	+	202.6	NM_026664	chr14-36	chr14	61063141	61063291	+	21.8	NM_001164705	chr18-23	chr18	25839873	25840023	+	19.4	XM_001473121
chr5-53	chr5	143509079	143509229	+	228.6	XM_355727	chr5-49	chr5	105387336	105387486	+	202.6	NM_030239	chr3-40	chr3	127058268	127058418	+	21.8	NR_030403	chr10-39	chr10	70818991	70819141	+	19.4	NM_027184
chr5-52	chr5	138266449	138266599	+	228.6	NM_153510	chr9-40	chr9	71799194	71799344	+	202.6	NM_011544	chr4-47	chr4	88641596	88641746	+	21.8	XM_001474986	chr19-23	chr19	10585337	10585487	+	19.4	NM_025333
chr6-47	chr6	121291852	121292002	+	228.6	NM_133661	chr3-31	chr3	93360039	93360189	+	202.6	NM_009112	chr2-72	chr2	125522138	125522288	+	21.8	NM_025613	chr3-37	chr3	37103002	37103152	+	19.4	XM_001479075
chr11-57	chr11	51745365	51745515	+	228.6	NM_029976	chr15-32	chr15	53155929	53156079	+	202.6	NM_010162	chr12-38	chr12	102014352	102014502	+	21.8	NM_145448	chr3-38	chr3	83616003	83616153	+	19.4	NM_011905
chr12-38	chr12	55620521	55620671	+	228.6	NR_035439	chr11-65	chr11	71044248	71044398	+	202.6	NM_001040696	chr4-48	chr4	115529982	115530132	+	21.8	NM_021461	chr1-58	chr1	74759186	74759336	+	19.4	NM_024264
chr4-39	chr4	102206705	102206855	+	228.6	NM_001177980	chr5-48	chr5	54416973	54417123	+	202.6	NM_001081103	chr9-67	chr9	41807707	41807857	+	21.8	NM_011436	chr1-64	chr1	140088614	140088764	+	19.4	NM_001111316
chr1-72	chr1	35867502	35867652	+	228.6	NM_015818	chr6-43	chr6	146170560	146170710	+	202.6	NM_010586	chr3-41	chr3	138182311	138182461	+	21.8	XM_001004193	chr9-74	chr9	34857648	34857798	+	19.4	NR_029475
chr15-30	chr15	37717320	37717470	+	228.6	NM_001170866	chr8-40	chr8	118136122	118136272	+	202.6	NM_001025577	chr8-38	chr8	108939815	108939965	+	21.8	NM_011764	chr4-53	chr4	132303682	132303832	+	19.4	NM_133888
chr17-23	chr17	74858389	74858539	+	228.6	NM_001033367	chr12-35	chr12	104571185	104571335	+	202.6	NM_023049	chr14-35	chr14	22119078	22119228	+	21.8	NM_017479	chr6-49	chr6	120517625	120517775	+	19.4	NM_144815
chr3-36	chr3	87325203	87325353	+	228.6	XM_001475093	chr14-32	chr14	70501330	70501480	+	202.6	NM_021328	chr17-33	chr17	24303963	24304113	+	21.8	NM_009729	chr16-38	chr16	10838687	10838837	+	19.4	NM_001033278
chr15-29	chr15	6291593	6291743	+	228.6	NM_001008702	chr10-33	chr10	25086691	25086841	+	202.6	NM_013511	chr5-40	chr5	114395360	114395510	+	21.8	NM_011779	chr8-39	chr8	129152682	129152832	+	19.4	XM_001002526
chr14-34	chr14	31508124	31508274	+	228.6	NM_001166531	chr13-33	chr13	37935836	37935986	+	202.6	NM_001013392	chr11-143	chr11	67392746	67392896	+	21.8	NM_001109657	chr4-49	chr4	111961126	111961276	+	19.4	NM_001102474
chr8-32	chr8	109109669	109109819	+	228.6	NM_009864	chr16-43	chr16	85072196	85072346	+	202.6	NM_007471	chr11-144	chr11	73006781	73006931	+	21.8	NM_031251	chr16-39	chr16	52470430	52470580	+	19.4	NM_009655
chr9-37	chr9	58080340	58080490	+	228.6	NM_008884	chr14-31	chr14	32236439	32236589	+	202.6	NM_011894	chr8-41	chr8	129392967	129393117	+	21.8	NM_024214	chr3-40	chr3	126723220	126723370	+	19.4	NM_001034168
chr4-38	chr4	59251618	59251768	+	228.6	NM_011673	chr4-41	chr4	102206709	102206859	+	202.6	NM_001177980	chr6-48	chr6	71880154	71880304	+	21.8	NM_009088	chr15-42	chr15	25839949	25840099	+	19.4	NM_001034851
chr16-40	chr16	92801231	92801381	+	228.6	NM_001111021	chr16-41	chr16	32189329	32189479	+	202.6	NM_001033539	chr17-34	chr17	35396149	35396299	+	21.8	NM_010380	chr11-154	chr11	119572236	119572386	+	19.4	NM_028898
chr18-12	chr18	38008616	38008766	+	228.6	NM_033583	chr14-33	chr14	31508123	31508273	+	201.2	NM_001166531	chr10-41	chr10	98417335	98417485	+	21.8	NM_026482	chr4-47	chr4	43230995	43231145	+	19.4	NM_177195
chr9-38	chr9	77579987	77580137	+	228.6	NM_010295	chr10-34	chr10	110556386	110556536	+	201.2	NM_001003717	chr12-37	chr12	33144355	33144505	+	21.8	NM_001162903	chr17-30	chr17	80061303	80061453	+	19.4	NM_201361
chr6-48	chr6	136889914	136890064	+	228.6	NM_007486	chr13-34	chr13	111686140	111686290	+	201.2	NM_175497	chr2-76	chr2	170261879	170262029	+	21.8	NM_001164369	chr4-48	chr4	106949647	106949797	+	19.4	NM_028394
chr7-53	chr7	123619950	123620100	+	228.6	NM_001130479	chr15-34	chr15	103200978	103201128	+	201.2	NM_010577	chr6-51	chr6	120517641	120517791	+	21.8	NM_144815	chr15-41	chr15	6291578	6291728	+	19.4	NM_001008702
chr14-35	chr14	37130031	37130181	+	228.6	NM_175008	chr11-67	chr11	106281139	106281289	+	201.2	NM_010494	chr2-70	chr2	62298557	62298707	+	21.8	NM_008100	chr7-53	chr7	51003272	51003422	+	19.4	XM_893506
chr7-52	chr7	16829530	16829680	+	228.6	NM_001146005	chr5-52	chr5	115966213	115966363	+	201.2	NM_011223	chr17-32	chr17	7380904	7381054	+	21.8	NM_011299	chr9-75	chr9	38549092	38549242	+	19.4	NM_146787
chr11-58	chr11	81836312	81836462	+	228.6	NM_011333	chr10-35	chr10	127069098	127069248	+	201.2	NM_009284	chr16-40	chr16	18413249	18413399	+	21.8	NM_001111062	chr10-40	chr10	82160255	82160405	+	19.4	NM_001081218
chr5-54	chr5	148554141	148554291	+	228.6	NM_010228	chr3-32	chr3	53264143	53264293	+	201.2	NM_172501	chr3-36	chr3	83751479	83751629	+	21.8	NM_172681	chr3-41	chr3	127058265	127058415	+	19.4	NR_030403
chr4-37	chr4	3908700	3908850	+	228.6	NM_181989	chr5-51	chr5	115372004	115372154	+	201.2	NM_145209	chr11-142	chr11	21125194	21125344	+	21.8	NM_139061	chr4-54	chr4	134151089	134151239	+	19.4	NM_029100
chr16-41	chr16	92874418	92874568	+	228.6	NM_001111021	chr16-46	chr16	96591931	96592081	+	201.2	NM_001177886	chr1-60	chr1	133367308	133367458	+	21.8	NM_001081011	chr8-38	chr8	90824312	90824462	+	19.4	NM_001037723
chr1-75	chr1	90483990	90484140	+	226.9	NM_008132	chr16-45	chr16	38240016	38240166	+	201.2	NM_001098404	chr5-39	chr5	108295583	108295733	+	21.8	NM_007964	chr14-28	chr14	31138307	31138457	+	19.4	NM_001083616
chr11-60	chr11	33972460	33972610	+	226.9	NM_010696	chr3-34	chr3	109058070	109058220	+	201.2	NM_020505	chr14-37	chr14	122394216	122394366	+	21.8	NM_183031	chr19-26	chr19	40782727	40782877	+	19.4	NM_009848
chr7-57	chr7	149628686	149628836	+	226.9	NM_009405	chr19-21	chr19	45382566	45382716	+	201.2	NM_001037758	chr4-46	chr4	88041792	88041942	+	21.8	NM_025760	chr16-43	chr16	91522459	91522609	+	19.4	NM_008338
chr10-35	chr10	59736218	59736368	+	226.9	NM_001146120	chr15-33	chr15	96464109	96464259	+	201.2	NM_001166456	chr19-28	chr19	56872016	56872166	+	21.8	NM_170757	chr9-73	chr9	13391666	13391816	+	19.4	XM_001472483
chr2-63	chr2	148701419	148701569	+	226.9	NM_009976	chr16-44	chr16	11385957	11386107	+	201.2	NM_028964	chr17-35	chr17	86846590	86846740	+	21.8	NM_011104	chr7-54	chr7	56597145	56597295	+	19.4	NM_001111016
chr11-61	chr11	76442285	76442435	+	226.9	NM_177182	chr12-36	chr12	101422303	101422453	+	201.2	NM_009790	chr8-40	chr8	122631883	122632033	+	21.8	NM_001163760	chr1-63	chr1	130621175	130621325	+	19.4	XM_001478244
chr4-40	chr4	118672362	118672512	+	226.9	NM_133892	chr4-42	chr4	136448935	136449085	+	201.2	NM_007574	chr6-52	chr6	140438214	140438364	+	21.8	NM_144920	chr19-25	chr19	34590222	34590372	+	19.4	NM_001111100
chr11-59	chr11	4500064	4500214	+	226.9	NM_028860	chr3-33	chr3	61396387	61396537	+	201.2	NM_028712	chr3-42	chr3	141941182	141941332	+	21.8	NM_001190852	chr9-76	chr9	40782217	40782367	+	19.4	NM_001081121
chr7-54	chr7	100025217	100025367	+	226.9	NM_028243	chr6-44	chr6	38850261	38850411	+	201.2	NM_011539	chr16-41	chr16	27374434	27374584	+	21.8	NM_198166	chr14-27	chr14	21649084	21649234	+	19.4	NM_008873
chr3-37	chr3	79656833	79656983	+	226.9	NM_027495	chr9-41	chr9	108628537	108628687	+	201.2	NM_008924	chr6-50	chr6	116629729	116629879	+	21.8	NM_178045	chr6-48	chr6	114312505	114312655	+	19.4	NM_008285
chr6-49	chr6	13824119	13824269	+	226.9	NR_024619	chr7-53	chr7	106332387	106332537	+	201.2	NM_026384	chr6-58	chr6	97391503	97391653	+	20.8	NM_145148	chr10-41	chr10	98660611	98660761	+	19.4	NM_026268
chr18-13	chr18	35118491	35118641	+	226.9	NM_010481	chr17-22	chr17	10576444	10576594	+	201.2	NM_001159516	chr2-80	chr2	27167270	27167420	+	20.8	NM_138665	chr16-37	chr16	5431942	5432092	+	19.4	NM_027446
chr17-24	chr17	87084703	87084853	+	226.9	NM_010137	chr7-52	chr7	53871085	53871235	+	201.2	NM_013789	chr15-45	chr15	5445547	5445697	+	20.8	NM_001136079	chr12-37	chr12	113185029	113185179	+	19.4	NR_029464
chr12-40	chr12	70639631	70639781	+	226.9	NM_001033236	chr10-36	chr10	127810327	127810477	+	201.2	NM_001081040	chr1-68	chr1	135990545	135990695	+	20.8	NM_007570	chr1-66	chr1	155853305	155853455	+	19.4	NM_008131
chr9-39	chr9	31648830	31648980	+	226.9	NM_013800	chr8-41	chr8	130600241	130600391	+	201.2	NM_008737	chr19-31	chr19	21541642	21541792	+	20.8	NM_010266	chr6-51	chr6	131219763	131219913	+	19.4	NM_001170851
chr7-56	chr7	135277280	135277430	+	226.9	NM_021334	chr7-51	chr7	30277036	30277186	+	201.2	NM_001081028	chr2-81	chr2	78900496	78900646	+	20.8	NM_009454	chr2-70	chr2	165748056	165748206	+	19.4	NM_027230
chr15-31	chr15	103200967	103201117	+	226.9	NM_010577	chr2-70	chr2	91252571	91252721	+	199.7	NM_175123	chr8-43	chr8	36871331	36871481	+	20.8	NM_027998	chr17-29	chr17	75596446	75596596	+	19.4	NM_019919
chr8-35	chr8	82861916	82862066	+	226.9	NM_010369	chr5-53	chr5	116074190	116074340	+	199.7	NM_021417	chr4-50	chr4	130469133	130469283	+	20.8	NM_010686	chr6-47	chr6	84701490	84701640	+	19.4	NM_001177713
chr3-38	chr3	127472149	127472299	+	226.9	XM_001479503	chr8-42	chr8	120062704	120062854	+	199.7	NM_172285	chr16-45	chr16	92801221	92801371	+	20.8	NM_001111021	chr13-38	chr13	9872755	9872905	+	19.4	NM_144516
chr8-36	chr8	108918370	108918520	+	226.9	NM_011764	chr11-68	chr11	4912415	4912565	+	199.7	NM_007454	chr13-42	chr13	83213350	83213500	+	20.8	NM_001170537	chr1-60	chr1	108830379	108830529	+	19.4	NM_027971
chr8-33	chr8	42088569	42088719	+	226.9	NR_015457	chr15-38	chr15	98336795	98336945	+	199.7	NM_001001807	chr12-40	chr12	3872981	3873131	+	20.8	NM_007872	chr11-152	chr11	106289490	106289640	+	19.4	NM_010494
chr12-41	chr12	96932205	96932355	+	226.9	NM_201518	chr13-37	chr13	97957674	97957824	+	199.7	NM_010422	chr13-39	chr13	42423964	42424114	+	20.8	NM_010104	chr13-40	chr13	40995531	40995681	+	19.4	NM_008105
chr8-34	chr8	81148083	81148233	+	226.9	NM_029736	chr13-36	chr13	49418529	49418679	+	199.7	NM_015759	chr11-151	chr11	69943543	69943693	+	20.8	NM_145137	chr11-153	chr11	111026344	111026494	+	19.4	NM_008425
chr1-73	chr1	51846247	51846397	+	226.9	NM_001161817	chr6-47	chr6	120517621	120517771	+	199.7	NM_144815	chr7-52	chr7	29996424	29996574	+	20.8	NM_001039721	chr9-77	chr9	123371003	123371153	+	19.4	NM_013860
chr11-62	chr11	84817183	84817333	+	226.9	NM_007607	chr11-69	chr11	69979930	69980080	+	199.7	NM_010796	chr13-36	chr13	34143597	34143747	+	20.8	NM_026512	chr19-28	chr19	47299396	47299546	+	19.4	NM_001163480
chr7-55	chr7	129403763	129403913	+	226.9	NM_008855	chr7-54	chr7	88452516	88452666	+	199.7	NM_009092	chr1-73	chr1	182517993	182518143	+	20.8	NM_007415	chr8-40	chr8	130602732	130602882	+	19.4	NM_008737
chr1-76	chr1	136687762	136687912	+	226.9	NR_015606	chr6-45	chr6	88385729	88385879	+	199.7	NM_023060	chr2-79	chr2	24281285	24281435	+	20.8	NM_177611	chr10-38	chr10	16372347	16372497	+	19.4	NM_010828
chr6-50	chr6	29735880	29736030	+	226.9	NM_001171000	chr12-38	chr12	109999591	109999741	+	199.7	NM_009537	chr1-71	chr1	168718131	168718281	+	20.8	NM_172844	chr1-65	chr1	153467902	153468052	+	19.4	NM_022018
chr6-51	chr6	119992921	119993071	+	226.9	NM_001037155	chr6-46	chr6	119992929	119993079	+	199.7	NM_001037155	chr1-67	chr1	135753023	135753173	+	20.8	NM_001160420	chr7-51	chr7	25966619	25966769	+	19.4	NM_207677
chr1-74	chr1	53908317	53908467	+	226.9	NM_133810	chr19-22	chr19	41073119	41073269	+	199.7	NM_008528	chr6-60	chr6	116366326	116366476	+	20.8	NM_009662	chr3-42	chr3	149008795	149008945	+	19.4	NM_001081298
chr10-36	chr10	77549975	77550125	+	226.9	NM_015790	chr11-70	chr11	82891693	82891843	+	199.7	NM_011408	chr10-44	chr10	50410231	50410381	+	20.8	XM_125617	chr4-52	chr4	129961223	129961373	+	19.4	NM_172702
chr12-42	chr12	102014346	102014496	+	226.9	NM_145448	chr18-13	chr18	75036327	75036477	+	199.7	NM_010720	chr2-88	chr2	180439937	180440087	+	20.8	NM_011805	chr16-41	chr16	57550329	57550479	+	19.4	NM_001040397
chr5-55	chr5	24319903	24320053	+	226.9	NM_053075	chr2-72	chr2	166464621	166464771	+	199.7	NM_177782	chr5-43	chr5	72575338	72575488	+	20.8	NM_178599	chr6-50	chr6	129008158	129008308	+	19.4	NM_153094
chr17-26	chr17	29248356	29248506	+	225.2	NM_001111099	chr14-34	chr14	45669934	45670084	+	199.7	NM_008964	chr6-55	chr6	72834869	72835019	+	20.8	XM_001477544	chr2-80	chr2	156895351	156895501	+	18.3	XM_283804
[truncated: 76,270 more rows]

## Sheet: Supplemental Table 3
Supplemental Table 3. Microarray data and GSEA analysis results
[truncated: 129 more rows]

## Sheet: Supplemental Table 5
Supplemental Table 5. Super-enhancers marked by PU.1 in OC
[truncated: 672 more rows]

[truncated: 1 more sheets: Supplemental Table 7]
